# Supplementary material for: Prelimbic cortex to ventral tegmental area projection regulates early social isolation stress-potentiated heroin seeking in mice
Source: Nat Commun. 2025 Oct 29;16:9541. doi: 10.1038/s41467-025-64585-7 (PMC12572406; doi:10.1038/s41467-025-64585-7)
Supplement: Supplementary file 3 — Supplementary Data 1 [file 41467_2025_64585_MOESM3_ESM.xlsx]

## Sheet: STATISTIC SHEET
Supplementary Data 1: statistics details for data in the figures
Data	Response variable	n-value	Session/dose	mean	SE	SD	Test type	Factor	Test Value/df	p-Value
Fig 1B	Infusion numbers during Heroin or Saline acquisition (C57BL6, combined sex)	GH SAL n=8	session 1	5.75		2.91548	Multi-way ANOVA	session	F (9, 252) = 9.778	P<0.001
			session 2	3.375		1.59799		drug	F (1, 28) = 67.32	P<0.001
			session 3	9.5		9.14955		stress	F (1, 28) = 1.589	P=0.218
			session 4	7.625		9.70916		intercept	F (1, 28) = 297.942	P<0.001
			session 5	7.625		8.63444
			session 6	5.75		5.17549
			session 7	3.25		2.71241
			session 8	6.375		5.85388
			session 9	5.625		6.65341
			session 10	3.375		1.92261
		ESI SAL n=8	session 1	6.125		2.64237
			session 2	3.125		2.53194
			session 3	7.125		8.2017
			session 4	6.5		8.91227
			session 5	6.5		8.86405
			session 6	2.25		1.48805
			session 7	3.625		3.88909
			session 8	2.875		4.79397
			session 9	3.625		2.72226
			session 10	2.375		2.82527
		GH HER n=8	session 1	9.5		1.30931
			session 2	8.375		1.59799
			session 3	6.75		0.707107
			session 4	8.125		3.52288
			session 5	17		7.15142
			session 6	19.375		10.7163
			session 7	21.25		10.9251
			session 8	19.75		2.86606
			session 9	20.625		3.70087
			session 10	20.375		3.15945
		ESI HER n=8	session 1	7		2.50713
			session 2	7.875		1.80772
			session 3	7.75		3.01188
			session 4	9.875		3.39905
			session 5	10.75		3.84522
			session 6	16.125		4.29077
			session 7	17		2.26779
			session 8	19.375		1.68502
			session 9	20.625		1.99553
			session 10	20.375		1.68502
Fig 1D	sAP frequency of PrL->VTA projection after 14 days of abstinence (C57BL6, combined sex)	GH SAL n=18		1.67593	0.139905		Two-way ANOVA	interaction	F (1, 57) = 0.1203	P=0.7300
		ESI SAL n=17		1.21699	0.120099			drug	F (1, 57) = 18.93	P<0.0001
		GH HER n=14		1.15556	0.149465			stress	F (1, 57) = 15.04	P=0.0003
		ESI HER n=12		0.606481	0.0499618
Fig 1E	eAP spike number of PrL->VTA after 14 days of abstinence (C57BL6, combined sex)	GH SAL n=20	0	2.05	0.21481	1.14593	Multi-way ANOVA	injected currents	F (10, 680) = 434.794	P<0.001
			20	6	0.356463	2.02614		drug	F (1, 68) = 1.639	P=0.205
			40	8.4	0.387994	1.72901		stress	F (1, 68) = 1.293	P=0.259
			60	11.35	0.507745	2.97843		intercept	F (1, 68) =872.303	P<0.001
			80	13.25	0.595553	3.50751
			100	14.55	0.598197	3.56112
			120	15.75	0.647007	3.78188
			140	16.65	0.728258	4.42808
			160	17.4	0.74045	4.41767
			180	17.75	0.736019	4.35135
			200	18.25	0.819689	4.91908
		ESI SAL n=20	0	1.15	0.220992	1.13671
			20	5.55	0.428456	1.93241
			40	8.55	0.513113	1.98614
			60	10.55	0.679618	2.78104
			80	12.25	0.772997	3.10983
			100	13.3	0.813858	3.55557
			120	14.3	0.838345	3.89467
			140	14.75	0.832926	4.0115
			160	15.5	0.889714	4.2981
			180	15.65	0.926495	4.60292
			200	16.1	1.0259	5.12887
		GH HER n=15	0	1.66667	0.364397	1.54303
			20	5.66667	0.612019	2.49762
			40	8.26667	0.724927	2.98727
			60	10.1333	0.824841	3.3778
			80	12	1.02583	4.22577
			100	13	1.02583	4.12311
			120	14.1333	1.27221	5.1529
			140	14.6	1.28304	5.13809
			160	15.3333	1.30924	5.09435
			180	15.6	1.23529	4.79285
			200	16	1.34621	5.15475
		ESI HER n=17	0	1.58824	0.362804	1.58346
			20	5.64706	0.685067	2.97786
			40	9.11765	0.985369	4.28489
			60	10.7059	0.92972	4.02748
			80	12.1765	1.05719	4.57213
			100	12.8235	1.02899	4.43333
			120	13.2941	1.04865	4.49673
			140	13.4706	1.07118	4.48773
			160	13.8235	1.06105	4.39083
			180	13.9412	1.06642	4.33691
			200	13.7059	0.974344	3.75441
Fig 1F	sEPSC frequency of PrL->VTA projection after 14 days of abstinence (C57BL6, combined sex)	GH SAL n=18		11.0045	0.492173		Two-way ANOVA	interaction	F (1, 61) = 1.593	P=0.2117
		ESI SAL n=15		6.84032	0.853748			drug	F (1, 61) = 7.7	P=0.0073
		GH HER n=15		8.39383	0.636979			stress	F (1, 61) = 26.8	P<0.0001
		ESI HER n=17		5.86194	0.605004
Fig 1H	sEPSC amplitude of PrL->VTA projection after 14 days of abstinence (C57BL6, combined sex)	GH SAL n=18		20.0045	0.497646		Two-way ANOVA	interaction	F (1, 61) = 0.3017	P=0.5848
		ESI SAL n=15		19.1544	0.588835			drug	F (1, 61) = 3.076	P=0.0845
		GH HER n=15		20.6855	0.543664			stress	F (1, 61) = 0.9111	P=0.3436
		ESI HER n=17		20.4564	0.618792
Fig 2D	Infusion numbers during Heroin acquisition (C57BL6, combined sex)	GH Veh n=15	session 1	7.13333		3.15926	Multi-way ANOVA	session	F (9, 558) =76.655	P<0.001
			session 2	6.06667		1.2228		treatment	F (1, 62) = 0.515	P=0.476
			session 3	6.06667		1.70992		stress	F (1, 62) =0.767	P=0.385
			session 4	8.4		2.47271		intercept	F (1, 62) =938.488	P<0.001
			session 5	8.6		2.16465
			session 6	14.4667		8.60122
			session 7	12.6667		5.31395
			session 8	16		5.74456
			session 9	20		7.4162
			session 10	19.2667		4.60538
		GH C21 n=16	session 1	7.5625		3.966
			session 2	6.25		2.08167
			session 3	6.5		2.42212
			session 4	8.875		4.01456
			session 5	10.375		4.84252
			session 6	12.1875		3.58178
			session 7	13.625		4.80104
			session 8	17.375		5.5842
			session 9	17.9375		5.90445
			session 10	18.125		3.00832
		ESI Veh n=14	session 1	9.64286		5.2566
			session 2	8.78571		4.99505
			session 3	6.28571		3.24461
			session 4	9.42857		4.58617
			session 5	10.6429		3.5433
			session 6	12.7857		3.80644
			session 7	14.1429		5.99817
			session 8	14.7857		4.82268
			session 9	16.7857		4.47521
			session 10	16.7857		5.36626
		ESI C21 n=21	session 1	8.33333		7.18563
			session 2	8.2381		5.00904
			session 3	8.7619		6.3317
			session 4	9.14286		5.39709
			session 5	11.6667		4.83046
			session 6	14.9048		4.82602
			session 7	15.9048		6.75207
			session 8	17.1429		7.97048
			session 9	18.4762		3.4586
			session 10	18.8095		5.35368
Fig 2E	Total active responses during Heroin seeking after 14 days of abstinence (C57BL6, combined sex, Gq-DREADDs)	GH Veh n=12		29.58	3.201		Two-way ANOVA	interaction	F (1, 50) = 7.235	P=0.0097
		GH C21 n=13		13.85	2.213			stress	F (1, 50) = 12.99	P=0.0007
		ESI Veh n=11		47.09	3.24			treatment	F (1, 50) = 69.67	P<0.0001
		ESI C21 n=18		16.39	2.408
Fig 2F	Total inactive responses during Heroin seeking after 14 days of abstinence (C57BL6, combined sex, Gq-DREADDs)	GH Veh n=12		3.75	0.8269		Kruskal-Wallis test		χ2(3) = 16.39	p <0.001
		GH C21 n=13		0.6923	0.3649
		ESI Veh n=11		2.818	0.7841
		ESI C21 n=18		1	0.3524
Fig 2G	Locomotion (numbers of lines crossing) right after Heroin seeking (C57BL6, combined sex, Gq-DREADDs)	GH Veh n=12		205.3	12.58		Two-way ANOVA	Interaction	F (1, 50) = 0.2445	P=0.6231
		GH C21 n=13		200.7	9.942			stress	F (1, 50) = 0.9470	P=0.3352
		ESI Veh n=11		211.9	16			treatment	F (1, 50) = 0.02786	P=0.8681
		ESI C21 n=18		221.1	14.2
Fig 2H	sAP frequency of PrL->VTA projection after 14 days of abstinence (C57BL6, combined sex, Gq-DREADDs)	GH Veh n=14		1.47736	0.20251		Two-way ANOVA	interaction	F (1, 57) = 0.03482	P=0.8526
		GH C21 n=14		2.29389	0.249221			stress	F (1, 57) = 21.33	P<0.0001
		ESI Veh n=17		0.665958	0.0800361			treatment	F (1, 57) = 18.26	P<0.0001
		ESI C21 n=16		1.41417	0.187225
Fig 2I	sEPSC frequency of PrL->VTA projection after 14 days of abstinence (C57BL6, combined sex, Gq-DREADDs)	GH Veh n=13		9.63766	0.954834		Two-way ANOVA	interaction	F (1, 49) = 0.006547	P=0.9358
		GH C21 n=16		13.8958	0.911654			stress	F (1, 49) = 16.49	P=0.0002
		ESI Veh n=12		5.41698	0.463041			treatment	F (1, 49) = 18.14	P<0.0001
		ESI C21 n=12		9.84	1.4949
Fig 2J	sEPSC amplitude of PrL->VTA projection after 14 days of abstinence (C57BL6, combined sex, Gq-DREADDs)	GH Veh n=13		19.2981	0.507557		Two-way ANOVA	interaction	F (1, 49) = 0.007094	P=0.9332
		GH C21 n=16		22.2454	1.06835			stress	F (1, 49) = 1.649	P=0.2052
		ESI Veh n=12		18.2646	0.49107			treatment	F (1, 49) = 11.14	P=0.0016
		ESI C21 n=12		21.0668	0.989128
Fig 3C	Infusion numbers during Heroin acquisition (C57BL6, combined sex)	GH VEH n=14	session 1	10.2143		4.93307	Multi-way ANOVA	interaction	F (9, 250) = 0.4650	P=0.8972
			session 2	8.14286		6.28621		session	F (9, 250) = 7.418	P<0.0001
			session 3	7.92857		6.34234		treatment	F (1, 250) = 0.7127	P=0.3994
			session 4	7.71429		2.84006
			session 5	8.78571		4.66045
			session 6	11.5		6.53688
			session 7	10.4286		8.03563
			session 8	13.7143		4.54767
			session 9	14.0714		6.01874
			session 10	15.4286		6.17332
		GH C21 n=13	session 1	8.38462		3.64094
			session 2	8.69231		6.73776
			session 3	7.07692		4.663
			session 4	8.15385		2.1543
			session 5	9.23077		4.4376
			session 6	12.2308		4.96914
			session 7	14.3077		6.79932
			session 8	13.3846		4.92508
			session 9	15.2308		9.31087
			session 10	17.3077		8.69276
Fig 3D	Total active responses during Heroin seeking after 14 days of abstinence (C57BL6, combined sex, Gi-DREADDs)	GH Veh n=10		32.1	4.059		Unpaired t-test		t=4.081, df=17	P=0.0008
		GH C21 n=9		72.22	9.355
Fig 3E	Total inactive responses during Heroin seeking after 14 days of abstinence (C57BL6, combined sex, Gi-DREADDs)	GH Veh n=10		2.7	0.6675		Unpaired t-test		t=1.273, df=17	P=0.2202
		GH C21 n=9		4.111	0.9044
Fig 3F	Locomotion (numbers of line crossing) right after Heroin seeking (C57BL6, combined sex, Gi-DREADDs)	GH Veh n=10		259	21.19		Unpaired t-test		t=0.04248 df=17	P=0.9666
		GH C21 n=9		260.3	23.25
Fig 3G	sAP frequency of PrL->VTA projection after 14 days of abstinence (C57BL6, combined sex, Gi-DREADDs)	GH Veh n=15		1.533	0.1726		Unpaired t-test		t=3.722 df=33	P=0.0007
		GH C21 n=20		0.8981	0.07216
Fig 4K	Fold chagne of Rpl41 mRNA in PrL->VTA projection (GFPL10a, combined sex)	GH SAL n=5		1.014	0.0916		Two-way ANOVA	interaction	F (1, 21) = 7.549	P=0.0121
		ESI SAL n=6		0.6606	0.06428			stress	F (1, 21) = 7.060	P=0.0147
		GH HER n=7		0.6975	0.05056			drug	F (1, 21) = 4.385	P=0.0486
		ESI HER n=7		0.7034	0.0602
Fig 4K	Fold chagne of Uqcr10 mRNA in PrL->VTA projection (GFPL10a, combined sex)	GH SAL n=7		1	0.126		Two-way ANOVA	interaction	F (1, 23) = 7.554	P=0.0114
		ESI SAL n=6		0.6237	0.04411			stress	F (1, 23) = 6.453	P=0.0183
		GH HER n=8		0.6017	0.02631			drug	F (1, 23) = 8.117	P=0.0091
		ESI HER n=6		0.6165	0.01908
Fig 4K	Fold chagne of Brk1 mRNA in PrL->VTA projection (GFPL10a, combined sex)	GH SAL n=7		1.026	0.0956		Two-way ANOVA	interaction	F (1, 23) = 3.713	P=0.0664
		ESI SAL n=6		0.7127	0.0646			stress	F (1, 23) = 7.048	P=0.0142
		GH HER n=7		0.7375	0.04046			drug	F (1, 23) = 5.248	P=0.0315
		ESI HER n=7		0.6878	0.05834
Fig 4K	Fold chagne of Tmsb4x mRNA in PrL->VTA projection (GFPL10a, combined sex)	GH SAL n=8		1.042	0.1123		Two-way ANOVA	interaction	F (1, 28) = 13.41	P=0.0010
		ESI SAL n=8		0.5833	0.02786			stress	F (1, 28) = 15.28	P=0.0005
		GH HER n=8		0.5572	0.02485			drug	F (1, 28) = 18.83	P=0.0002
		ESI HER n=8		0.5422	0.02638
Fig 4K	Fold chagne of Srgap1 mRNA in PrL->VTA projection (GFPL10a, combined sex)	GH SAL n=6		1.079	0.1731		Two-way ANOVA	interaction	F (1, 21) = 1.123	P=0.3014
		ESI SAL n=5		1.341	0.2451			stress	F (1, 21) = 7.994	P=0.0101
		GH HER n=7		0.4955	0.08696			drug	F (1, 21) = 8.285	P=0.0090
		ESI HER n=7		1.072	0.09874
Fig 4K	Fold chagne of Mt3 mRNA in PrL->VTA projection (GFPL10a, combined sex)	GH SAL n=6		1.043	0.1334		Two-way ANOVA	interaction	F (1, 21) = 3.288	P=0.0841
		ESI SAL n=6		0.5609	0.1287			stress	F (1, 21) = 5.444	P=0.0297
		GH HER n=7		0.5631	0.08529			drug	F (1, 21) = 5.357	P=0.0308
		ESI HER n=6		0.5026	0.12
Fig 4K	Fold chagne of Serp2 mRNA in PrL->VTA projection (GFPL10a, combined sex)	GH SAL n=5		1.057	0.1793		Two-way ANOVA	interaction	F (1, 18) = 8.083	P=0.0108
		ESI SAL n=6		0.4565	0.06387			stress	F (1, 18) = 8.333	P=0.0098
		GH HER n=6		0.5173	0.0651			drug	F (1, 18) = 5.317	P=0.0332
		ESI HER n=5		0.5127	0.09601
Fig 4K	Fold chagne of Lamtor1 mRNA in PrL->VTA projection (GFPL10a, combined sex)	GH SAL n=5		1.849	0.1974		Two-way ANOVA	interaction	F (1, 17) = 7.074	P=0.0165
		ESI SAL n=5		0.5449	0.296			stress	F (1, 17) = 5.521	P=0.0311
		GH HER n=5		0.5421	0.2678			drug	F (1, 17) = 5.572	P=0.0305
		ESI HER n=6		0.6228	0.2609
Fig 4K	Fold chagne of Ptgs2 mRNA in PrL->VTA projection (GFPL10a, combined sex)	GH SAL n=6		0.9675	0.074		Two-way ANOVA	interaction	F (1, 22) = 1.171	P=0.2909
		ESI SAL n=7		0.5447	0.04666			stress	F (1, 22) = 32.99	P<0.0001
		GH HER n=5		1.44	0.1916			drug	F (1, 22) = 16.99	P=0.0004
		ESI HER n=8		0.8204	0.05191
Fig 5C	Total active responses during Heroin seeking after 14 days of abstinence (C57BL6, combined sex, Tß4 infusion)	ESI VEH n=9		57.89	7.04		Unpaired t-test		t=5.196, df=16	P<0.0001
		ESI Tβ4 n=9		19.44	2.274
Fig 5D	Total inactive responses during Heroin seeking after 14 days of abstinence (C57BL6, combined sex, Tß4 infusion)	ESI VEH n=9		4.556	1.987		Mann-Whitney test		U = 24.50	P=0.1586
		ESI Tβ4 n=9		1.444	0.6479
Fig 5E	Locomotion (total distance traveled/m) right after Heroin seeking (C57BL6, combined sex, Tß4 infusion)	ESI VEH n=9		51.26	2.283		Unpaired t-test		t=0.07776, df=16	P=0.9390
		ESI Tβ4 n=9		50.94	3.489
Fig 5G	sAP frequency of PrL-VTA after 14 days of abstinence (C57BL6, combined sex, Tß4 infusion)	ESI VEH n=17		0.9811	0.1103		Unpaired t-test		t=2.905, df=33	P=0.0065
		ESI Tβ4 n=18		1.492	0.1354
Fig 6F	Fold chagne of Mcm3 mRNA in PrL->VTA projection (GFPL10a, combined sex)	GH SAL n=8		1.078	0.152		Two-way ANOVA	interaction	F (1, 28) = 18.41	P=0.0002
		ESI SAL n=8		0.6613	0.1266			stress	F (1, 28) = 0.8232	P=0.3720
		GH HER n=8		0.2271	0.05679			drug	F (1, 28) = 6.851	P=0.0141
		ESI HER n=8		0.8673	0.1354
Fig 6F	Fold chagne of Mcm7 mRNA in PrL->VTA projection (GFPL10a, combined sex)	GH SAL n=8		1.06	0.13		Two-way ANOVA	interaction	F (1, 28) = 15.63	P=0.0005
		ESI SAL n=8		0.94	0.05			stress	F (1, 28) = 6.529	P=0.0163
		GH HER n=8		0.5	0.07			drug	F (1, 28) = 5.792	P=0.0229
		ESI HER n=8		1.07	0.08
Fig 6I	Fluo. Intensity of Mcm3 in PrL->VTA projection (C57BL6, combined sex)	GH SAL n=12		1	0.0231534		Two-way ANOVA	interaction	F (1, 43) = 28.34	P<0.0001
		ESI SAL n=12		1.0004	0.0420724			stress	F (1, 43) = 28.47	P<0.0001
		GH HER n=12		0.818071	0.0437031			drug	F (1, 43) = 0.0002686	P=0.9870
		ESI HER n=11		1.18121	0.016243
Fig 6I	Fluo. Intensity of Mcm7 in PrL->VTA projection (C57BL6, combined sex)	GH SAL n=11		1	0.0482661		Two-way ANOVA	interaction	F (1, 42) = 11.58	P=0.0015
		ESI SAL n=12		0.873612	0.0602177			stress	F (1, 42) = 0.2866	P=0.5953
		GH HER n=12		0.659053	0.0308065			drug	F (1, 42) = 18.77	P<0.0001
		ESI HER n=11		0.832633	0.0263678
Fig 7C	Mcm3 mRNA intensity in PrL->VTA projection (Cas9flox/flox, combined sex)	scramble n=12		1	0.01923		Unpaired t-test		t=12.48, df=22	P<0.0001
		sgRNA n=12		0.5086	0.03436
	Cumulative frequency for Mcm3 mRNA intensity/cell	scramble n=162					Kolmogorov-Smirnov test			P<0.0001
		sgRNA n=183
Fig 7E	Mcm7 mRNA intensity in PrL->VTA projection (Cas9flox/flox, combined sex)	scramble n=15		1	0.01969		Unpaired t-test		t=11.26, df=25	P<0.0001
		sgRNA n=12		0.6172	0.02903
	Cumulative frequency for Mcm7 mRNA intensity/cell	scramble n=153					Kolmogorov-Smirnov test			P<0.0001
		sgRNA n=181
Fig 7G	Total active responses during Heroin seeking after 14 days of abstinence (Cas9flox/flox, combined sex)	scramble n=13		54.38	4.676		Unpaired t-test		t=5.657, df=25	P=<0.0001
		sgRNA n=14		23	3.124
Fig 7H	Total inactive responses during Heroin seeking after 14 days of abstinence (Cas9flox/flox, combined sex)	scramble n=13		8.308	2.811		Mann-Whitney test		U = 78.5	P=0.5561
		sgRNA n=14		7.643	2.919
Fig 7I	Locomotion (total distance traveled/m) right after Heroin seeking (Cas9flox/flox, combined sex)	scramble n=13		54.08	2.925		Unpaired t-test		t=0.06115, df=25	P=0.9517
		sgRNA n=14		53.85	2.373
Fig 7J	sAP frequency of PrL->VTA projection after 14 days of abstinence (Cas9flox/flox, combined sex)	scramble n=14		0.6214	0.06835		Unpaired t-test		t=5.436, df=24	P<0.0001
		sgRNA n=12		1.6	0.1779
