# Supplementary material for: Prelimbic cortex to ventral tegmental area projection regulates early social isolation stress-potentiated heroin seeking in mice
Source: Nat Commun. 2025 Oct 29;16:9541. doi: 10.1038/s41467-025-64585-7 (PMC12572406; doi:10.1038/s41467-025-64585-7)
Supplement: Supplementary file 4 — Supplementary Data 2 [file 41467_2025_64585_MOESM4_ESM.xlsx]

## Sheet: 12 sample DESeq2 20K gene total
Supplementary Data 2: DEGs list for PrL->VTA projection enriched RNA vs total RNA
	baseMean	log2FoldChange	lfcSE	stat	pvalue	padj
Cds2	48631.4	-1.21678	0.0321324	-37.8676	0	0
Snhg11	46064.2	4.88951	0.0923487	52.9461	0	0
Zmat3	13370.7	-2.27929	0.0472682	-48.2203	0	0
Rpl34	1648.67	3.30366	0.0849685	38.881	0	0
Miat	10396.1	3.72389	0.0958144	38.8657	0	0
Sh3rf1	7738.62	-2.39802	0.0524936	-45.6822	0	0
C78859	1130.02	4.59442	0.114732	40.0448	0	0
Mir124a-1hg	4603.29	4.90688	0.0950801	51.6079	0	0
Dpysl2	39178.6	-3.26461	0.0683551	-47.7596	0	0
Trank1	16206.4	2.13326	0.0494907	43.1042	0	0
Rab11fip4	40273.8	-1.77324	0.0434674	-40.7948	0	0
Meg3	97757.3	4.5124	0.0979281	46.0787	0	0
Tmem181b-ps	2186.47	2.97233	0.0770787	38.5623	0	0
Adcyap1	5541.33	-2.63503	0.0638985	-41.2377	0	0
Csf1r	2644.78	3.37595	0.0810146	41.6708	0	0
Hist2h4	652.523	-4.48907	0.121554	-36.9307	1.49e-298	1.67e-295
Leng8	5490.23	3.7732	0.102201	36.9194	2.25e-298	2.39e-295
Tia1	3112.27	2.89901	0.0787091	36.8319	5.7e-297	5.7e-294
Slc6a1	9718.32	3.34518	0.090977	36.7695	5.68e-296	5.38e-293
Nova2	13429.2	-1.86856	0.0508513	-36.7455	1.37e-295	1.23e-292
Ftx	1113.09	4.20981	0.114914	36.6345	8.07e-294	6.92e-291
Nucks1	9654.2	-1.92488	0.0526404	-36.5665	9.75e-293	7.98e-290
Arhgef12	21270.6	-1.60383	0.043995	-36.4548	5.77e-291	4.52e-288
Emc1	7934.43	-1.7164	0.0472202	-36.3488	2.74e-289	2.06e-286
Ntsr2	2543.3	3.47888	0.0964532	36.0681	7.19e-285	5.18e-282
Zfp950	1452.19	3.29434	0.0921548	35.7479	7.13e-280	4.94e-277
Shc3	10387.1	-2.80414	0.079202	-35.4049	1.44e-274	9.58e-272
Tnfrsf21	6960.42	-1.77807	0.0502321	-35.397	1.9e-274	1.22e-271
Wdfy1	2240.62	-1.92696	0.0544952	-35.3601	7.02e-274	4.36e-271
Med13l	10502.8	-1.21062	0.034335	-35.2589	2.5e-272	1.5e-269
Appl2	2061.1	3.02489	0.0868531	34.8277	9.27e-266	5.38e-263
Hist1h4d	1304.39	-9.91942	0.286225	-34.6561	3.62e-263	2.04e-260
Tmem119	581.085	3.558	0.103166	34.488	1.22e-260	6.63e-258
Dusp11	2065.06	2.19048	0.0636159	34.4329	8.13e-260	4.3e-257
Tcf20	12578.5	-1.85094	0.0542185	-34.1385	1.98e-255	1.02e-252
Selplg	592.343	4.16981	0.122808	33.954	1.06e-252	5.33e-250
Fam160a2	8167.14	-1.38424	0.0409449	-33.8075	1.53e-250	7.45e-248
Arhgap35	21025.8	-1.18887	0.0352643	-33.7131	3.71e-249	1.76e-246
Rian	17259	2.51822	0.0759589	33.1524	5.22e-241	2.41e-238
Rgmb	5972.73	-1.20965	0.0365612	-33.0856	4.78e-240	2.15e-237
Wsb1	2186.17	2.42755	0.0734071	33.0697	8.11e-240	3.56e-237
Zfp827	4955.25	-1.3209	0.0399459	-33.0673	8.78e-240	3.76e-237
Ints6l	2052.02	2.93006	0.0886386	33.0563	1.26e-239	5.29e-237
Ccnl2	2446.68	1.87018	0.0567148	32.9752	1.84e-238	7.54e-236
P2ry12	742.729	4.66056	0.141705	32.8891	3.15e-237	1.26e-234
Atxn1	7597.98	-1.56102	0.0475427	-32.834	1.92e-236	7.53e-234
Rlim	5900.5	-2.00952	0.0615821	-32.6316	1.46e-233	5.61e-231
Mlc1	3616.84	2.55414	0.0783406	32.603	3.72e-233	1.39e-230
Bri3bp	9772.69	-1.15613	0.0354686	-32.5958	4.71e-233	1.73e-230
Bcat1	8919.78	-1.85082	0.0568481	-32.5573	1.65e-232	5.95e-230
Map3k9	5774.92	-1.72436	0.0537403	-32.0869	6.72e-226	2.37e-223
Ptprz1	5757.47	3.49264	0.10886	32.0839	7.4e-226	2.56e-223
Fhl1	2525.47	2.09728	0.065416	32.0607	1.56e-225	5.29e-223
Zcchc7	1606.1	2.54752	0.0799548	31.8619	9e-223	3e-220
Ckmt1	18102.7	-1.7922	0.0562655	-31.8524	1.22e-222	3.99e-220
Ctss	1207.07	3.12831	0.0985324	31.7491	3.27e-221	1.05e-218
Pamr1	1001.36	2.6301	0.0830256	31.6782	3.1e-220	9.8e-218
Chka	2637.84	1.99559	0.0630466	31.6527	6.97e-220	2.16e-217
Hist1h4h	638.494	-6.95181	0.222034	-31.3096	3.45e-215	1.05e-212
Tmem150c	3246.4	-1.66977	0.0534193	-31.2578	1.75e-214	5.25e-212
Npr3	3339.6	-3.01841	0.0965872	-31.2507	2.19e-214	6.45e-212
Bcl11b	11669	-2.65158	0.0848844	-31.2375	3.3e-214	9.58e-212
Lhx6	585.985	3.29643	0.105623	31.2094	7.94e-214	2.27e-211
Adra1a	2750.62	-2.50207	0.0803617	-31.1351	8.07e-213	2.27e-210
Mn1	6055.98	-2.04382	0.065722	-31.098	2.57e-212	7.11e-210
Mir100hg	1447.07	2.74874	0.0883934	31.0966	2.67e-212	7.3e-210
Sod2	12632.9	-1.33451	0.0430158	-31.0237	2.58e-211	6.94e-209
Hyou1	9983.22	-1.51839	0.049173	-30.8786	2.31e-209	6.13e-207
Crim1	10667.3	-2.17585	0.0705131	-30.8574	4.46e-209	1.16e-206
Clk1	2897.53	2.60524	0.0846318	30.7832	4.4e-208	1.13e-205
Sorl1	60208.2	-2.11966	0.0688789	-30.7737	5.89e-208	1.49e-205
Arx	518.943	2.88034	0.0941006	30.6092	9.24e-206	2.31e-203
Rn7sk	11823.4	-9.22213	0.301309	-30.6069	9.9e-206	2.44e-203
Tex2	8939.17	-1.47127	0.0480926	-30.5924	1.54e-205	3.75e-203
Pdgfra	1429.53	2.75673	0.090261	30.5418	7.27e-205	1.75e-202
Flrt1	5424.42	-1.95312	0.0640737	-30.4824	4.47e-204	1.06e-201
Ptprj	8085.47	-1.28981	0.0423169	-30.4798	4.82e-204	1.13e-201
Ttbk1	21021.9	-1.69224	0.0556428	-30.4126	3.74e-203	8.63e-201
Mir5125	252.347	5.62099	0.184917	30.3973	5.96e-203	1.36e-200
Pcnx	13942.9	-1.29877	0.0427368	-30.3899	7.48e-203	1.68e-200
Sox10	620.913	3.40007	0.112053	30.3435	3.06e-202	6.8e-200
Kcnj10	4645.92	2.73604	0.0905568	30.2135	1.57e-200	3.45e-198
Rps6kb2	731.161	2.29186	0.0758921	30.1989	2.45e-200	5.32e-198
Rc3h1	4092.83	-1.84608	0.0614472	-30.0433	2.67e-198	5.72e-196
Slc13a5	353.903	3.0906	0.103024	29.9989	1.02e-197	2.15e-195
Timp4	696.344	2.60721	0.0869748	29.9766	1.98e-197	4.15e-195
Inpp4a	16250.4	-1.32802	0.0443432	-29.9486	4.59e-197	9.49e-195
Slc1a3	13712.6	2.78225	0.0929573	29.9305	7.9e-197	1.62e-194
Car2	2418.01	3.08536	0.103181	29.9023	1.83e-196	3.71e-194
Tulp4	10704.4	-1.35729	0.0453932	-29.9006	1.93e-196	3.86e-194
Prpf39	1428.11	2.38232	0.079755	29.8705	4.76e-196	9.42e-194
Tmem163	1593.38	-2.4055	0.0805373	-29.8682	5.1e-196	9.98e-194
Alkbh5	6265.95	-1.63993	0.0549466	-29.8459	9.92e-196	1.92e-193
Nlgn2	23608	-1.19664	0.0401673	-29.7915	5.03e-195	9.64e-193
Gpc4	1492.97	-2.43007	0.0817528	-29.7246	3.69e-194	7e-192
Kif3c	15192.7	-1.20295	0.0404758	-29.7201	4.22e-194	7.91e-192
Arfgef2	8010.87	-1.17884	0.039732	-29.6697	1.89e-193	3.51e-191
Npy	1265.24	3.87715	0.131063	29.5823	2.53e-192	4.64e-190
Gad2	3943.99	3.33107	0.112717	29.5525	6.09e-192	1.11e-189
Apba1	17013.2	-1.22742	0.0415705	-29.5262	1.33e-191	2.39e-189
Aldh6a1	1466.84	2.17186	0.0736804	29.4768	5.72e-191	1.02e-188
Gan	2811.89	-1.33291	0.0452412	-29.4623	8.77e-191	1.55e-188
Gpr37l1	3966.14	2.66069	0.0903157	29.4599	9.41e-191	1.64e-188
Mfsd6	10774.5	-1.61004	0.0548184	-29.3705	1.31e-189	2.26e-187
Cit	17563.4	-1.40046	0.0479159	-29.2274	8.7e-188	1.49e-185
Cx3cr1	1305.59	3.40387	0.116883	29.122	1.89e-186	3.21e-184
Erbb4	2545.87	2.35522	0.0810683	29.0523	1.44e-185	2.42e-183
Tlcd1	360.723	2.99194	0.102991	29.0504	1.52e-185	2.54e-183
Tnrc18	10729.9	-1.43029	0.049261	-29.035	2.38e-185	3.93e-183
Bc1	808.732	5.80792	0.200039	29.0339	2.46e-185	4.02e-183
Wwc2	3396.72	-0.890546	0.0307075	-29.0009	6.42e-185	1.04e-182
Lypd6	854.476	2.95732	0.102376	28.8869	1.74e-183	2.8e-181
Hist1h4c	863.415	-9.02759	0.312674	-28.8722	2.66e-183	4.25e-181
Gabra3	5947.71	1.52858	0.0530692	28.8036	1.93e-182	3.05e-180
Zfp697	2851.22	-1.60988	0.0560591	-28.7175	2.31e-181	3.61e-179
Hjurp	1968.06	1.90854	0.0664692	28.7131	2.62e-181	4.06e-179
Ankrd16	1082.26	2.55956	0.0893729	28.6391	2.19e-180	3.38e-178
Elavl1	4048.6	-1.28259	0.0451001	-28.4388	6.7e-178	1.02e-175
Amt	695.055	2.37618	0.0836139	28.4184	1.2e-177	1.81e-175
Nxph1	1014.48	3.15993	0.111324	28.385	3.09e-177	4.64e-175
Lratd1	9449.56	-2.01184	0.0711916	-28.2596	1.09e-175	1.61e-173
Sec14l1	20492.7	-1.23325	0.0437256	-28.2042	5.2e-175	7.67e-173
Zfp971	215.855	6.2306	0.221096	28.1804	1.02e-174	1.49e-172
Nrg1	1810.68	-2.09467	0.0744121	-28.1496	2.42e-174	3.52e-172
Rgs11	1021.29	3.38314	0.120724	28.0238	8.33e-173	1.2e-170
AI480526	299.656	4.21462	0.150434	28.0163	1.03e-172	1.47e-170
Soga3	7115.37	-1.95751	0.069924	-27.9948	1.88e-172	2.66e-170
Pdzd2	9861.35	-1.94067	0.0693983	-27.9643	4.42e-172	6.22e-170
Plpp3	5475.25	2.464	0.0882154	27.9316	1.1e-171	1.54e-169
Glt8d1	776.637	2.08463	0.0747079	27.9038	2.4e-171	3.33e-169
Atraid	1174.66	1.54826	0.055533	27.88	4.67e-171	6.42e-169
Hspa12a	19832.4	-1.28025	0.0459575	-27.8572	8.82e-171	1.2e-168
Nlgn3	3817.8	-1.74594	0.0627128	-27.8402	1.42e-170	1.92e-168
Hmgxb3	3412.35	-1.0906	0.0391804	-27.8354	1.62e-170	2.17e-168
Ppib	1425.8	2.95283	0.106111	27.8277	2.01e-170	2.68e-168
Cemip2	1556.29	-1.67545	0.0603662	-27.7547	1.53e-169	2.02e-167
Vgll3	764.184	-2.91201	0.105023	-27.7273	3.28e-169	4.31e-167
Epha6	2466.91	-2.28392	0.0824237	-27.7095	5.37e-169	7e-167
Snx12	3382.72	-1.22603	0.0442599	-27.7006	6.86e-169	8.89e-167
Atp1a3	213743	-1.74804	0.063124	-27.6921	8.69e-169	1.12e-166
Btbd11	925.254	2.83586	0.102434	27.6848	1.06e-168	1.36e-166
Gnai1	14753.8	-0.967012	0.0351475	-27.5129	1.23e-166	1.56e-164
Ccnl1	1036.41	2.29737	0.083788	27.4188	1.64e-165	2.06e-163
Slc35e2	3416.3	-1.39477	0.0510907	-27.2999	4.25e-164	5.31e-162
Rskr	359.364	4.51918	0.165641	27.283	6.75e-164	8.38e-162
Miip	429.35	3.17299	0.116391	27.2616	1.21e-163	1.49e-161
Plekhb1	3329.09	3.03307	0.111271	27.2585	1.32e-163	1.62e-161
Rcan3	839.893	1.54832	0.0568267	27.2464	1.84e-163	2.23e-161
Tnpo2	12171.2	-0.991209	0.0364065	-27.2261	3.19e-163	3.85e-161
Sirt4	446.019	2.53387	0.0931678	27.1969	7.07e-163	8.49e-161
Zcchc24	1949.29	1.97511	0.0726444	27.1887	8.83e-163	1.05e-160
Fam193b	2795.86	2.486	0.0914523	27.1836	1.02e-162	1.2e-160
Pdha1	11935.6	-1.25785	0.0462883	-27.1742	1.31e-162	1.53e-160
Ssh3	1331.38	2.39902	0.0882833	27.1742	1.31e-162	1.53e-160
Pou3f1	4953.11	-2.34786	0.0864326	-27.164	1.73e-162	2.01e-160
Dyrk1a	5695.48	-0.929704	0.0342299	-27.1606	1.9e-162	2.19e-160
Ppp1r12b	11757.1	-1.05643	0.038922	-27.1422	3.13e-162	3.59e-160
Kcnk2	1315.24	2.68755	0.0991337	27.1104	7.43e-162	8.47e-160
Cdyl2	1329.32	-2.37142	0.0874747	-27.1097	7.56e-162	8.56e-160
Camk2n1	68323.3	2.37981	0.0878298	27.0957	1.11e-161	1.24e-159
Zfp831	3310.03	-1.59066	0.0587725	-27.0647	2.56e-161	2.86e-159
Trmt9b	2088.93	-2.19564	0.0812846	-27.0118	1.07e-160	1.19e-158
Gstm5	2105.3	1.36753	0.050629	27.0108	1.1e-160	1.22e-158
St6gal2	2257.86	2.41932	0.0896043	27.0001	1.47e-160	1.62e-158
Slc39a2	253.671	5.12481	0.189979	26.9757	2.85e-160	3.11e-158
Gpr17	1388.62	3.16895	0.117513	26.9668	3.62e-160	3.93e-158
Map4	28030.7	-0.903488	0.033519	-26.9545	5.05e-160	5.45e-158
Ednrb	915.126	2.68009	0.0995208	26.93	9.78e-160	1.05e-157
Irs1	1362.53	-2.26559	0.0842917	-26.878	3.97e-159	4.23e-157
Tcea2	1213.37	1.80702	0.0674961	26.7722	6.81e-158	7.21e-156
Stx5a	2012.98	0.919731	0.0343713	26.7587	9.78e-158	1.03e-155
Hepacam	1841.02	2.34081	0.0876031	26.7207	2.71e-157	2.84e-155
Crebbp	8534.26	-1.84079	0.0690507	-26.6585	1.43e-156	1.49e-154
Kcnip1	646.84	2.35362	0.088296	26.656	1.53e-156	1.58e-154
Fam126a	2054.17	-1.76956	0.0664565	-26.6274	3.27e-156	3.36e-154
Ankrd10	1682.43	1.82189	0.0684714	26.608	5.49e-156	5.61e-154
Atp1b2	10629.9	2.30526	0.0866442	26.606	5.79e-156	5.89e-154
Pde4d	3791.79	-1.41824	0.0533121	-26.6026	6.33e-156	6.4e-154
Acsbg1	3214.26	2.73911	0.103015	26.5893	9.02e-156	9.07e-154
Cfp	286.354	3.8364	0.144909	26.4746	1.9e-154	1.9e-152
Tenm3	7357.7	-2.17366	0.0821748	-26.4517	3.49e-154	3.47e-152
Plxnb1	3056.41	1.77518	0.0672674	26.3899	1.79e-153	1.77e-151
Stk38	1193.08	1.98851	0.0755278	26.3282	9.11e-153	8.96e-151
Guf1	1379.13	2.06478	0.0786338	26.2582	5.76e-152	5.64e-150
Nomo1	10853.5	-0.951174	0.0362512	-26.2384	9.69e-152	9.43e-150
Trim35	10847.9	-1.03086	0.0393465	-26.1996	2.68e-151	2.6e-149
Ksr2	8548.42	-1.6262	0.0620807	-26.195	3.03e-151	2.92e-149
Aff3	5627.23	-1.47669	0.0564382	-26.1648	6.69e-151	6.41e-149
Zfp970	220.013	7.04107	0.26917	26.1585	7.89e-151	7.52e-149
Spaca6	1119.06	2.83599	0.108443	26.1519	9.37e-151	8.88e-149
Plch2	2662.43	2.24185	0.0857543	26.1427	1.19e-150	1.12e-148
Amy1	408.05	4.76456	0.182415	26.1194	2.19e-150	2.06e-148
Ak3	2040.09	1.46672	0.0561564	26.1185	2.25e-150	2.1e-148
Tns3	1969.29	1.83095	0.0701552	26.0985	3.79e-150	3.52e-148
Chst8	1746.13	-2.48553	0.0954538	-26.0391	1.79e-149	1.65e-147
Vcp	17490.3	-1.42479	0.0547454	-26.0257	2.53e-149	2.33e-147
Lhfpl3	391.954	2.54475	0.0979183	25.9885	6.67e-149	6.1e-147
C1qa	910.635	3.00537	0.115696	25.9765	9.13e-149	8.3e-147
Eya4	191.984	3.42559	0.131982	25.9549	1.6e-148	1.45e-146
Tle2	813.163	2.1764	0.0840209	25.903	6.16e-148	5.54e-146
Hist4h4	179.46	-5.64856	0.218127	-25.8957	7.44e-148	6.66e-146
Rsrp1	8932.08	2.51535	0.0971514	25.8911	8.4e-148	7.49e-146
Nrsn1	14533.9	2.10572	0.0815189	25.831	3.97e-147	3.52e-145
Pcsk5	2243.29	-2.41979	0.0937175	-25.8201	5.28e-147	4.66e-145
Rbfox2	21031.2	-1.06331	0.0412181	-25.7971	9.55e-147	8.38e-145
Hdhd5	1073.51	1.74608	0.0677637	25.7672	2.07e-146	1.81e-144
Nt5dc3	8113.09	-1.43036	0.0555567	-25.746	3.57e-146	3.11e-144
Cacng8	6361.3	-1.73328	0.0673661	-25.7293	5.49e-146	4.75e-144
Ccdc6	4817.99	-1.45253	0.056662	-25.6351	6.21e-145	5.35e-143
Cacna1h	7544.96	-1.79691	0.0701189	-25.6266	7.7e-145	6.61e-143
Eif4b	18273	-1.5418	0.0602407	-25.5939	1.78e-144	1.52e-142
Firre	1898.25	3.00094	0.117276	25.5886	2.04e-144	1.73e-142
Dennd6b	2146.8	1.84167	0.0720232	25.5704	3.25e-144	2.75e-142
Nrxn2	36481.3	-1.49464	0.0584612	-25.5663	3.62e-144	3.04e-142
Slc27a1	2591.29	1.98816	0.0777756	25.5627	3.96e-144	3.32e-142
Prrc2b	45816.3	-1.13996	0.0446382	-25.5379	7.49e-144	6.24e-142
F3	853.233	2.64565	0.103645	25.526	1.01e-143	8.42e-142
Arel1	7562.42	-0.937426	0.0367685	-25.4954	2.22e-143	1.83e-141
Ncald	18782.7	2.41809	0.0948762	25.4868	2.76e-143	2.27e-141
C1qb	947.242	3.29368	0.129269	25.4793	3.34e-143	2.74e-141
Neu4	248.115	3.68827	0.144888	25.4559	6.07e-143	4.94e-141
Mfn2	18605.2	-0.924544	0.0363383	-25.4427	8.5e-143	6.9e-141
Rapgef2	16333.2	-1.42053	0.0558414	-25.4386	9.44e-143	7.62e-141
Atp1a2	29967.9	2.3081	0.0907626	25.43	1.17e-142	9.44e-141
Slc25a18	1335.36	3.01979	0.118762	25.4273	1.26e-142	1.01e-140
Pbxip1	1556.53	1.78156	0.0702324	25.3666	5.89e-142	4.69e-140
Ttc14	4390.08	2.47149	0.0974754	25.355	7.92e-142	6.28e-140
Tmem145	1094.46	1.88316	0.0743068	25.343	1.07e-141	8.48e-140
Tbl1xr1	4859.83	-1.32489	0.0523209	-25.3225	1.81e-141	1.42e-139
Adcyap1r1	6079.82	2.18232	0.0861823	25.3221	1.82e-141	1.43e-139
Prkar2a	5321.57	-1.26315	0.0498926	-25.3174	2.05e-141	1.6e-139
Mgll	10223.9	1.64494	0.0650332	25.2939	3.73e-141	2.9e-139
Taok2	12952.4	-1.04221	0.0412131	-25.2884	4.29e-141	3.31e-139
Aldoc	19260.5	2.30212	0.0911127	25.2668	7.41e-141	5.7e-139
Smpd4	2544.34	2.17179	0.0859634	25.2642	7.91e-141	6.06e-139
Mapk8ip2	27539.4	-1.15029	0.045555	-25.2506	1.12e-140	8.51e-139
Fads1	7554.32	1.76225	0.0698033	25.2459	1.25e-140	9.53e-139
Siglech	350.862	3.42806	0.135877	25.2292	1.92e-140	1.45e-138
P2ry13	247.374	4.05693	0.160924	25.2102	3.09e-140	2.33e-138
Zfp932	817.17	2.10344	0.0834851	25.1954	4.5e-140	3.38e-138
Ndufv1	9946.9	-0.958712	0.0381086	-25.1573	1.17e-139	8.78e-138
Atp8a2	6392.15	-1.42863	0.0569023	-25.1068	4.2e-139	3.12e-137
Klhl11	3675.82	-2.14271	0.0853498	-25.1051	4.38e-139	3.24e-137
Prkar1a	49282.3	-1.06019	0.0422557	-25.0899	6.41e-139	4.73e-137
Cdyl	1053.81	-2.09521	0.083625	-25.0548	1.55e-138	1.14e-136
Exoc8	2609.41	-1.23538	0.0493254	-25.0455	1.96e-138	1.43e-136
Clk4	1952.59	1.87457	0.0748842	25.0329	2.68e-138	1.95e-136
Lifr	4129.94	-1.48854	0.0597254	-24.923	4.19e-137	3.04e-135
Vegfa	2415.96	1.38275	0.0554874	24.9201	4.51e-137	3.26e-135
Zfp945	571.349	1.89533	0.0760822	24.9116	5.57e-137	4.01e-135
Tmem200c	2118.04	-1.98456	0.0796715	-24.9093	5.9e-137	4.23e-135
Rbm15	1446.05	-2.06571	0.0829367	-24.907	6.24e-137	4.46e-135
Cyb561	6410.29	-1.19952	0.0481804	-24.8964	8.13e-137	5.79e-135
Srsf11	5002.07	1.85933	0.0747958	24.8587	2.08e-136	1.48e-134
Ndrg2	15881.9	1.80562	0.0726557	24.8518	2.48e-136	1.75e-134
Mief1	1910.12	-0.957139	0.0385622	-24.8206	5.37e-136	3.77e-134
Ppargc1b	1253.85	-2.17446	0.087768	-24.775	1.67e-135	1.17e-133
Vat1l	5912.2	-1.83032	0.073893	-24.7699	1.89e-135	1.32e-133
Pex5l	12322.8	-1.68181	0.0679593	-24.7473	3.32e-135	2.31e-133
Ywhag	93279.2	-1.09319	0.0442305	-24.7157	7.25e-135	5.02e-133
Arhgap26	11443.8	-1.46193	0.059226	-24.684	1.59e-134	1.1e-132
Zfp157	773.606	1.51758	0.0615554	24.6539	3.34e-134	2.3e-132
Prkce	40851.7	-0.895059	0.0363098	-24.6506	3.62e-134	2.48e-132
Chrdl1	739.794	3.17385	0.12906	24.5921	1.53e-133	1.05e-131
Sox6	739.943	2.21312	0.0900505	24.5764	2.26e-133	1.53e-131
Mmd2	3386.2	2.10253	0.0855618	24.5732	2.44e-133	1.65e-131
Entr1	1805.74	1.67226	0.068069	24.5672	2.83e-133	1.91e-131
Chd5	31669.9	-1.18946	0.0484963	-24.5268	7.64e-133	5.13e-131
Myo9b	2114.88	1.70266	0.0694648	24.5111	1.12e-132	7.52e-131
Nrip3	9611.25	-1.49735	0.061103	-24.5053	1.3e-132	8.64e-131
Scarna2	710.144	-7.17309	0.292875	-24.492	1.8e-132	1.19e-130
C1qc	877.512	3.61818	0.147836	24.4742	2.78e-132	1.84e-130
Ptges3-ps	1366.18	-1.71917	0.0702454	-24.4738	2.81e-132	1.85e-130
Stk39	5739.1	-1.14296	0.0467319	-24.4578	4.16e-132	2.73e-130
Spock3	1308.28	2.36364	0.0967205	24.4378	6.79e-132	4.44e-130
Rreb1	1122.71	2.1793	0.0893029	24.4035	1.57e-131	1.02e-129
Taok1	14463.1	-1.71615	0.0703693	-24.3877	2.31e-131	1.5e-129
Arhgef11	6228.56	-1.31385	0.0538967	-24.3773	2.98e-131	1.93e-129
Hist1h1a	249.266	-8.83568	0.362478	-24.3757	3.09e-131	2e-129
Gng7	8969.98	-1.71554	0.0703903	-24.3718	3.41e-131	2.19e-129
Bmp1	1895.92	1.87102	0.076821	24.3556	5.05e-131	3.24e-129
Fras1	4956.52	-1.71627	0.0704783	-24.3517	5.56e-131	3.55e-129
Sfxn2	205.828	2.96165	0.121654	24.3448	6.58e-131	4.19e-129
Prodh	786.49	2.55072	0.104843	24.3288	9.71e-131	6.16e-129
Kcnk12	1578.29	-1.93178	0.0794854	-24.3036	1.8e-130	1.13e-128
Lmtk2	19000.6	-1.37767	0.0567037	-24.2959	2.17e-130	1.36e-128
Usp31	10011.4	-1.32347	0.0544764	-24.2943	2.25e-130	1.41e-128
Lrrc45	1497.3	2.18301	0.0899995	24.2558	5.74e-130	3.59e-128
Cbs	760.384	2.73987	0.113015	24.2434	7.76e-130	4.83e-128
Igf2r	4186.41	-1.70238	0.0702528	-24.2322	1.02e-129	6.33e-128
Lpcat2	256.352	3.32736	0.137527	24.1942	2.56e-129	1.59e-127
Spag5	490.225	3.83637	0.158809	24.1572	6.28e-129	3.87e-127
Cd46	264.328	4.39648	0.18233	24.1128	1.84e-128	1.13e-126
Anks3	1287.66	1.28488	0.0533799	24.0705	5.1e-128	3.12e-126
Atp5b	62006.6	-0.865877	0.0360025	-24.0504	8.26e-128	5.04e-126
Snx25	3970.84	-1.80013	0.0750083	-23.9991	2.84e-127	1.73e-125
Gatad2b	8019.93	-1.19276	0.0497447	-23.9776	4.76e-127	2.89e-125
Tcerg1l	1385.78	-2.07154	0.0864334	-23.9669	6.15e-127	3.72e-125
Col12a1	1156.33	3.20797	0.134039	23.9331	1.38e-126	8.34e-125
Gabrg1	614.82	2.0932	0.08747	23.9305	1.47e-126	8.84e-125
Klhl13	483.578	2.08489	0.0871285	23.9289	1.53e-126	9.16e-125
Ddi2	4875.18	-1.31118	0.0548029	-23.9254	1.67e-126	9.94e-125
Hist1h1e	724.684	-6.05778	0.253239	-23.9212	1.84e-126	1.1e-124
Metap1d	479.397	2.49206	0.104297	23.8939	3.54e-126	2.1e-124
Spen	8362.96	-1.36742	0.0572652	-23.8787	5.1e-126	3.01e-124
Grin2c	1535.02	2.51473	0.105357	23.8686	6.5e-126	3.82e-124
Ugcg	5892.86	-1.37989	0.0578634	-23.8474	1.08e-125	6.32e-124
Cd53	158.365	3.62856	0.152492	23.795	3.76e-125	2.2e-123
Slc39a12	910.364	3.01729	0.126936	23.7702	6.8e-125	3.96e-123
Cst3	19430.9	1.95406	0.0822525	23.7568	9.35e-125	5.43e-123
Dcaf5	7701.27	-0.801693	0.0337473	-23.7558	9.58e-125	5.55e-123
Coro1c	4572.55	-1.18473	0.0499695	-23.7091	2.9e-124	1.67e-122
Flna	2994.53	2.02291	0.0855085	23.6575	9.89e-124	5.69e-122
Maf	784.457	2.06025	0.0871371	23.6437	1.37e-123	7.85e-122
Ttyh1	14612.1	1.41243	0.059783	23.626	2.09e-123	1.19e-121
Igfbp4	11538.8	-1.92699	0.0816328	-23.6056	3.38e-123	1.92e-121
Stx1b	55496.3	-0.918674	0.0389212	-23.6034	3.55e-123	2.02e-121
Laptm5	927.55	2.63752	0.111761	23.5995	3.9e-123	2.21e-121
Trpc4	1732.6	-1.87857	0.0797304	-23.5616	9.55e-123	5.39e-121
Naa40	1389.52	1.2605	0.0535675	23.5311	1.96e-122	1.1e-120
Ptprn2	25318.6	-1.43838	0.0612366	-23.4888	5.31e-122	2.98e-120
Atp6v0e	557.609	1.95507	0.0834323	23.433	1.97e-121	1.1e-119
Fth1	39435.7	2.02352	0.0864851	23.3973	4.56e-121	2.54e-119
Cdh22	5664.62	-1.8471	0.0789738	-23.3888	5.56e-121	3.09e-119
Cbx5	13086	-1.20723	0.0517456	-23.3301	2.2e-120	1.22e-118
Camsap2	14993.2	-1.08494	0.0465484	-23.3077	3.7e-120	2.05e-118
Pmp22	392.441	2.52198	0.108231	23.302	4.24e-120	2.33e-118
Col16a1	538.259	2.88946	0.124058	23.2912	5.44e-120	2.99e-118
St8sia1	3936.3	-1.53449	0.0658838	-23.2908	5.49e-120	3.01e-118
Rgl1	9111.98	-1.09887	0.0472837	-23.24	1.8e-119	9.8e-118
Lratd2	1227.31	-2.65415	0.114267	-23.2275	2.4e-119	1.31e-117
Itgb5	1254.62	1.89064	0.0814881	23.2014	4.4e-119	2.39e-117
Ciapin1	4062.89	-1.03372	0.0445667	-23.1949	5.13e-119	2.77e-117
Fam102b	3721.9	-1.34295	0.057922	-23.1855	6.37e-119	3.44e-117
Bpnt1	3121	-1.15529	0.0498765	-23.1631	1.07e-118	5.77e-117
Kcnb1	31183.7	-1.34608	0.05812	-23.1604	1.14e-118	6.12e-117
Ctnnal1	591.142	2.28106	0.0985071	23.1563	1.26e-118	6.72e-117
Ccnt2	3498.52	1.25597	0.0543015	23.1295	2.34e-118	1.25e-116
Zbtb44	2386.69	-1.39816	0.0604842	-23.1162	3.18e-118	1.69e-116
Ubxn7	4106.16	-1.3937	0.0603239	-23.1036	4.26e-118	2.25e-116
Sox2	851.825	2.30327	0.0998381	23.0701	9.25e-118	4.88e-116
Atxn1l	3484.68	-1.04013	0.0450912	-23.0672	9.88e-118	5.2e-116
Zkscan1	3582.7	-1.28314	0.0556299	-23.0656	1.03e-117	5.38e-116
Matn4	272.593	2.94931	0.127971	23.0466	1.59e-117	8.33e-116
Vcan	674.149	2.67912	0.11635	23.0263	2.54e-117	1.33e-115
Zbtb38	4192.22	-1.14816	0.049864	-23.0257	2.58e-117	1.34e-115
Sulf2	12234	-1.3608	0.0591152	-23.0194	2.98e-117	1.55e-115
Pnrc1	3161.65	-1.43538	0.0623838	-23.0088	3.8e-117	1.97e-115
Rapgef5	12193.8	-1.12158	0.0487574	-23.0033	4.32e-117	2.23e-115
Snx30	4276.96	-1.4126	0.0614967	-22.9704	9.22e-117	4.74e-115
Nkain3	488.838	-2.45048	0.106688	-22.9687	9.59e-117	4.92e-115
Pon2	1226.78	2.23797	0.0974713	22.9603	1.16e-116	5.94e-115
Dync1i1	9392.18	-1.16451	0.0507717	-22.9361	2.03e-116	1.03e-114
Zbtb16	7104.23	-2.11143	0.092214	-22.8971	4.97e-116	2.53e-114
Kcng1	6322.38	-2.30347	0.100605	-22.8961	5.08e-116	2.58e-114
Mfhas1	4290.03	-1.17402	0.0512978	-22.8863	6.35e-116	3.21e-114
Larp4b	7252.74	-1.06213	0.0464198	-22.881	7.18e-116	3.62e-114
Usp40	660.851	1.71311	0.0750083	22.8389	1.88e-115	9.47e-114
Abhd4	1477.97	2.02935	0.0889811	22.8066	3.94e-115	1.98e-113
Kit	978.366	2.76887	0.12142	22.8041	4.18e-115	2.09e-113
Tnrc6b	11160.6	-1.63173	0.071645	-22.7752	8.08e-115	4.03e-113
Phka1	706.95	1.95631	0.0859075	22.7723	8.64e-115	4.3e-113
Wipf2	8288.92	-1.21518	0.0533797	-22.7649	1.02e-114	5.07e-113
Abl2	7555.87	-1.32667	0.0583449	-22.7384	1.87e-114	9.25e-113
Grin1os	314.312	3.35374	0.147577	22.7253	2.52e-114	1.24e-112
Slc15a2	542.668	2.89393	0.12755	22.6887	5.8e-114	2.85e-112
Khsrp	7595.54	-1.46817	0.0647309	-22.6812	6.88e-114	3.37e-112
Nrip1	5112.88	-1.7438	0.076897	-22.6771	7.54e-114	3.69e-112
Slitrk5	6503.04	-1.05366	0.0464657	-22.6761	7.72e-114	3.77e-112
Bend5	1293.57	-1.99995	0.0882993	-22.6496	1.41e-113	6.85e-112
Gpr161	1061.85	-2.03109	0.089824	-22.6119	3.31e-113	1.61e-111
Ndufa9	5742.84	-1.25746	0.0556168	-22.6094	3.5e-113	1.7e-111
Maea	6137.35	-1.05842	0.0468194	-22.6064	3.75e-113	1.81e-111
Ccdc65	791.053	-1.72356	0.0762555	-22.6025	4.1e-113	1.97e-111
Tmem126a	496.883	1.8064	0.0799888	22.5832	6.34e-113	3.05e-111
Vgf	29914.8	-1.82162	0.0807053	-22.5713	8.31e-113	3.98e-111
Myo6	2846.92	2.11239	0.0937098	22.5418	1.62e-112	7.72e-111
Cd9	436.475	2.51029	0.111367	22.5408	1.65e-112	7.88e-111
Rnf145	7471.53	-0.975828	0.0432952	-22.5389	1.72e-112	8.19e-111
Dscaml1	5530.59	-1.75919	0.0782115	-22.4927	4.89e-112	2.32e-110
Stx2	604.094	1.72377	0.0766498	22.489	5.32e-112	2.51e-110
Il18	275.334	3.61548	0.160893	22.4712	7.93e-112	3.74e-110
Ctps2	1243.52	1.41081	0.0628067	22.4627	9.62e-112	4.52e-110
Trf	2326.5	2.93976	0.131005	22.4401	1.6e-111	7.5e-110
Atp2b2	60868.4	-1.39258	0.0621116	-22.4206	2.48e-111	1.16e-109
Ddx6	12237.3	-1.24257	0.0554946	-22.3909	4.83e-111	2.25e-109
Hipk3	7954.57	-1.23497	0.055243	-22.3552	1.08e-110	5e-109
Mir124-2hg	1568.81	1.79389	0.0802637	22.3499	1.21e-110	5.61e-109
Stt3b	7942.61	-1.25252	0.0560683	-22.3392	1.54e-110	7.12e-109
St8sia5	6766.23	-1.4082	0.0632346	-22.2695	7.3e-110	3.37e-108
Fads2	4072.95	1.68573	0.0756991	22.2688	7.41e-110	3.41e-108
Kcnip4	2009.76	1.29736	0.0582749	22.2627	8.5e-110	3.9e-108
Fam53c	5516.08	-1.0412	0.0468067	-22.2446	1.27e-109	5.83e-108
Wdfy3	19232.5	-1.1756	0.0528558	-22.2416	1.36e-109	6.22e-108
Armcx4	7483.6	-1.40697	0.0633166	-22.2212	2.14e-109	9.77e-108
Myorg	1138.32	2.11414	0.0952022	22.2068	2.95e-109	1.34e-107
Camsap1	10333.3	-1.19327	0.0538038	-22.1782	5.57e-109	2.53e-107
Cldn11	1563.33	3.79058	0.170971	22.1708	6.57e-109	2.97e-107
Gsk3b	16218.2	-1.12492	0.0507503	-22.1658	7.34e-109	3.31e-107
Scn8a	34593	-1.07548	0.0485329	-22.1599	8.38e-109	3.77e-107
Mib1	16697.8	-1.3537	0.0610995	-22.1556	9.21e-109	4.13e-107
Gtf3c2	728.298	1.52494	0.0688293	22.1554	9.24e-109	4.14e-107
Mro	266.136	2.14147	0.0966902	22.1478	1.1e-108	4.9e-107
Lrrtm1	4032.77	-1.19669	0.0540647	-22.1344	1.47e-108	6.57e-107
Slc2a4rg-ps	194.116	3.83481	0.173291	22.1293	1.65e-108	7.34e-107
Dlg3	14677.3	-1.00287	0.045356	-22.1111	2.47e-108	1.1e-106
Fam107a	11210.9	2.50828	0.113541	22.0914	3.82e-108	1.69e-106
Cd33	334.482	2.88148	0.130495	22.0811	4.81e-108	2.12e-106
Slc38a1	13366.5	-1.08506	0.0491402	-22.0809	4.83e-108	2.12e-106
Eif4g1	22633.1	-1.23678	0.0560117	-22.0807	4.84e-108	2.13e-106
Zfp251	4864.42	-1.22685	0.0555663	-22.0791	5.02e-108	2.2e-106
Fgfr3	3100.59	2.78185	0.126097	22.0611	7.47e-108	3.27e-106
Nktr	4474.96	1.53756	0.0697006	22.0594	7.76e-108	3.38e-106
Cxcl14	2220.81	2.4178	0.109631	22.054	8.75e-108	3.8e-106
Hist1h1d	367.794	-6.56537	0.297715	-22.0526	9.03e-108	3.92e-106
Rangap1	20573.3	-1.18248	0.0538943	-21.9408	1.06e-106	4.59e-105
Bmpr1b	611.236	1.84305	0.0840547	21.9268	1.44e-106	6.23e-105
Stbd1	392.056	-3.69966	0.168791	-21.9186	1.73e-106	7.43e-105
Kcnj16	661.817	2.6336	0.120155	21.9183	1.74e-106	7.47e-105
Echdc2	418.006	2.45171	0.111981	21.894	2.96e-106	1.27e-104
Kpnb1	10694.9	-0.7719	0.0352777	-21.8807	3.97e-106	1.7e-104
Col5a1	613.534	3.5458	0.162104	21.8735	4.64e-106	1.98e-104
Sh3bgrl2	2867.02	-1.35341	0.0619584	-21.8439	8.89e-106	3.79e-104
Trbc2	512.457	3.00297	0.137529	21.8351	1.08e-105	4.57e-104
Itfg1	6393.1	0.835989	0.0382909	21.8326	1.14e-105	4.82e-104
Eif2ak3	1737.04	-0.913431	0.0418381	-21.8325	1.14e-105	4.82e-104
Slc4a4	4014.77	2.01436	0.0923413	21.8142	1.7e-105	7.17e-104
Dnaja3	3517.72	-0.826006	0.0378766	-21.8078	1.96e-105	8.23e-104
Cryzl1	1525.97	1.182	0.0542147	21.8022	2.21e-105	9.29e-104
Csrp1	4513.85	1.90194	0.0873933	21.763	5.21e-105	2.18e-103
Hps5	509.807	1.64588	0.0756492	21.7567	5.96e-105	2.49e-103
Gnl3l	15541.2	-1.01512	0.0466685	-21.7517	6.65e-105	2.77e-103
Dip2c	6129.58	-1.14539	0.0526648	-21.7486	7.12e-105	2.96e-103
Alyref	2000.21	-1.64353	0.0755723	-21.7478	7.25e-105	3.01e-103
Crhbp	531.617	2.95176	0.135854	21.7274	1.13e-104	4.68e-103
Irgq	11164	-0.877836	0.0404178	-21.7191	1.35e-104	5.59e-103
Rfx4	315.435	2.60035	0.119741	21.7165	1.43e-104	5.91e-103
Glg1	21128.9	-1.11791	0.0514876	-21.7122	1.57e-104	6.47e-103
Myl4	1002.36	2.42308	0.11161	21.7102	1.64e-104	6.73e-103
Adam33	199.322	4.82201	0.222202	21.701	2.01e-104	8.21e-103
Cox17	155.187	3.78574	0.174531	21.691	2.5e-104	1.02e-102
Cpeb3	6589.63	-1.16025	0.0534909	-21.6907	2.51e-104	1.02e-102
Bcan	6832.34	2.18634	0.100816	21.6864	2.76e-104	1.12e-102
G3bp1	5314.72	-1.20878	0.0558246	-21.6532	5.67e-104	2.3e-102
Sytl2	3327.5	1.62051	0.0748564	21.6482	6.32e-104	2.56e-102
Ogt	11063.7	1.40926	0.0651198	21.6411	7.38e-104	2.98e-102
Entpd7	1106.82	-1.8178	0.0840272	-21.6335	8.69e-104	3.5e-102
Caln1	20179.4	-1.39863	0.0647119	-21.6133	1.35e-103	5.42e-102
Prkcb	51684.2	-1.13234	0.0524104	-21.6053	1.6e-103	6.42e-102
Neurl1b	8056.5	-1.49785	0.0693716	-21.5917	2.15e-103	8.59e-102
Eef2	66447.4	-0.675155	0.0312742	-21.5883	2.32e-103	9.24e-102
Nr3c2	2479.29	-1.30358	0.0603905	-21.5858	2.44e-103	9.73e-102
Tank	813.55	1.36585	0.0632983	21.5779	2.89e-103	1.15e-101
Pnisr	6375.76	2.11227	0.0981022	21.5314	7.92e-103	3.14e-101
Scrg1	283.43	3.40543	0.158191	21.5273	8.64e-103	3.42e-101
Zhx3	5294.47	-1.01293	0.0470564	-21.5259	8.91e-103	3.52e-101
Add2	24410.9	-0.893126	0.0415088	-21.5166	1.09e-102	4.29e-101
Rnf128	1350.83	-1.46084	0.0679144	-21.5101	1.25e-102	4.92e-101
Mxi1	2227.75	1.30061	0.0604669	21.5095	1.27e-102	4.98e-101
Rnf6	5369.43	-1.10475	0.0514209	-21.4844	2.18e-102	8.53e-101
Txnrd1	3816.81	-1.09411	0.0509483	-21.475	2.67e-102	1.04e-100
Apbb2	3803.77	-1.35193	0.0630822	-21.4312	6.84e-102	2.67e-100
Fgf1	1362.65	2.12819	0.099349	21.4213	8.46e-102	3.29e-100
Tmod2	38444.1	-0.911215	0.0425434	-21.4185	8.98e-102	3.49e-100
Per3	2087.28	1.80849	0.0844475	21.4156	9.56e-102	3.7e-100
L3mbtl4	296.488	-2.90741	0.135812	-21.4077	1.13e-101	4.38e-100
Uck2	3031.09	-1.13797	0.0532129	-21.3851	1.84e-101	7.08e-100
Gjc3	741.915	3.38424	0.158433	21.3608	3.1e-101	1.19e-99
Hapln1	661.184	2.82882	0.132614	21.3312	5.83e-101	2.24e-99
Unc13c	980.801	1.67327	0.0784617	21.3259	6.52e-101	2.5e-99
Satb2	6126.92	-1.32033	0.0619695	-21.3061	9.97e-101	3.81e-99
Adgrl1	44360.1	-1.23476	0.0579953	-21.2907	1.39e-100	5.28e-99
Ptpn11	12328.5	-0.766149	0.0360001	-21.2819	1.67e-100	6.36e-99
Agtpbp1	19383.4	-1.25555	0.0590594	-21.2591	2.72e-100	1.03e-98
Akr1b3	938.832	1.27728	0.0600872	21.2571	2.83e-100	1.07e-98
Ppfia4	5390.97	-1.4543	0.068485	-21.2353	4.51e-100	1.71e-98
Megf10	662.016	2.13109	0.100388	21.2286	5.2e-100	1.96e-98
Scn2b	24261.7	-1.39458	0.065719	-21.2204	6.19e-100	2.33e-98
Cryab	995.045	2.78907	0.131443	21.2189	6.4e-100	2.4e-98
Rap2a	10315.5	-0.873797	0.0411837	-21.217	6.65e-100	2.49e-98
Fbxl12	291.152	1.93842	0.0913868	21.2112	7.53e-100	2.82e-98
Ogdh	19045.8	-1.06233	0.050167	-21.1758	1.59e-99	5.96e-98
Rapgef4	18675	1.17409	0.0554716	21.1656	1.98e-99	7.39e-98
Gpr34	263.868	4.01151	0.189536	21.1649	2.01e-99	7.49e-98
Gucy1b1	14197.9	-0.947362	0.0448367	-21.1292	4.29e-99	1.59e-97
Mbip	453.935	1.82045	0.0862886	21.0972	8.43e-99	3.12e-97
Pafah1b2	11386.3	-0.843791	0.0400077	-21.0907	9.68e-99	3.58e-97
Rnf150	6370.89	-1.16402	0.0552327	-21.0748	1.35e-98	5e-97
Gcc1	1897.04	-1.23083	0.0584124	-21.0714	1.46e-98	5.36e-97
Tmem132b	14766.6	-1.14105	0.0541707	-21.0639	1.7e-98	6.26e-97
Apoe	28865.5	2.5729	0.122193	21.056	2.01e-98	7.39e-97
Kcnc2	3314.75	2.00745	0.0953618	21.0509	2.24e-98	8.21e-97
Mafb	766.44	2.54083	0.12094	21.009	5.43e-98	1.98e-96
Rftn2	559.473	1.90444	0.0906861	21.0004	6.5e-98	2.37e-96
Ndst1	12430.8	-1.22438	0.0583161	-20.9956	7.19e-98	2.62e-96
Dpysl3	3900.34	-1.29611	0.06174	-20.9931	7.58e-98	2.75e-96
Fndc5	2008.61	1.88254	0.0896751	20.9929	7.62e-98	2.76e-96
Parp8	1270.96	-1.18081	0.0562521	-20.9913	7.87e-98	2.85e-96
Ppm1k	6994.33	-1.18238	0.0563683	-20.976	1.09e-97	3.92e-96
Vip	1053.75	2.84478	0.135896	20.9335	2.65e-97	9.56e-96
Daam2	2825.44	1.69576	0.0810561	20.9208	3.46e-97	1.24e-95
Ntng1	1979.45	-2.27118	0.108667	-20.9004	5.31e-97	1.91e-95
Nrbp2	3495.64	1.39519	0.0668037	20.8849	7.35e-97	2.63e-95
Yeats2	1506.45	1.32246	0.0633263	20.8833	7.6e-97	2.72e-95
Col6a1	1967.8	2.60354	0.124678	20.8821	7.79e-97	2.78e-95
Rrnad1	848.315	1.34849	0.0645964	20.8757	8.91e-97	3.17e-95
Chrnb2	4073.13	-0.888177	0.0425496	-20.8739	9.25e-97	3.28e-95
Faxc	5660.04	-1.47146	0.0705128	-20.868	1.05e-96	3.71e-95
Ccdc84	289.87	2.23987	0.107369	20.8614	1.2e-96	4.25e-95
Efnb2	4689.81	-1.07699	0.0516343	-20.858	1.29e-96	4.55e-95
Zfp334	2219.09	-1.40275	0.0672644	-20.8543	1.39e-96	4.91e-95
Tanc1	2096.33	-1.94535	0.0933316	-20.8434	1.75e-96	6.16e-95
Ppp1r16b	12784.7	-1.29255	0.0620377	-20.8348	2.09e-96	7.34e-95
Robo1	4553.26	-1.66261	0.0798054	-20.8334	2.16e-96	7.56e-95
Gatad2a	2619.1	-1.63819	0.0786804	-20.8209	2.8e-96	9.79e-95
Gpam	2285.29	1.44735	0.0695916	20.7978	4.53e-96	1.58e-94
Clip2	13645.3	-1.38733	0.0667594	-20.7811	6.42e-96	2.23e-94
Hist1h4i	240.446	-3.58389	0.172531	-20.7725	7.68e-96	2.67e-94
Hist1h4k	348.933	-5.3906	0.259521	-20.7714	7.86e-96	2.73e-94
Acsl5	4791.75	-0.940758	0.0452917	-20.7711	7.9e-96	2.74e-94
Tmem150a	303.533	1.92486	0.0926913	20.7664	8.72e-96	3.01e-94
Nos1ap	13256.2	-1.52897	0.0736318	-20.7651	8.95e-96	3.09e-94
Olig2	532.876	2.99086	0.14423	20.7368	1.61e-95	5.55e-94
Atp1b1	86804.1	-1.12249	0.0541523	-20.7283	1.92e-95	6.61e-94
Nr2f1	2345.09	1.61399	0.0779496	20.7055	3.09e-95	1.06e-93
Vill	208.541	2.55882	0.123698	20.686	4.63e-95	1.59e-93
Sema3d	249.313	3.03579	0.146825	20.6763	5.66e-95	1.93e-93
Naaa	731.593	2.27129	0.109895	20.6678	6.75e-95	2.3e-93
Zfp369	2164.95	-1.37839	0.0667177	-20.6601	7.93e-95	2.7e-93
Fam234b	17146.9	-0.894322	0.0432935	-20.6572	8.41e-95	2.86e-93
Rnd2	1851.89	1.96263	0.0950131	20.6564	8.54e-95	2.9e-93
Gtf2a2	697.852	1.62041	0.0784511	20.655	8.81e-95	2.98e-93
Ampd3	695.971	1.51899	0.0735429	20.6545	8.9e-95	3e-93
Psat1	3235.89	1.03757	0.0502442	20.6505	9.67e-95	3.26e-93
Sorcs1	4655.67	-1.45074	0.0703108	-20.6332	1.38e-94	4.65e-93
Itgav	7378.22	-1.24968	0.0605884	-20.6258	1.61e-94	5.41e-93
Rccd1	315.063	1.56654	0.0759942	20.6139	2.06e-94	6.9e-93
Pkia	6193.08	1.13814	0.0552379	20.6043	2.51e-94	8.4e-93
Gstm1	3145.19	2.67156	0.129712	20.596	2.98e-94	9.95e-93
Fcer1g	138.6	3.65177	0.177307	20.5957	3e-94	1e-92
Flnb	3344.86	1.90248	0.0924106	20.5872	3.57e-94	1.19e-92
Plxna1	11140.6	-1.17002	0.0568454	-20.5825	3.94e-94	1.31e-92
Dip2b	7334.76	-0.94006	0.0457126	-20.5646	5.7e-94	1.89e-92
Rpl34-ps1	659.472	-2.11246	0.102776	-20.5541	7.07e-94	2.34e-92
Sde2	1900.25	-1.52161	0.0741207	-20.5289	1.19e-93	3.93e-92
Nat8l	32490	-0.89196	0.0434529	-20.527	1.23e-93	4.07e-92
Slc7a2	1096.37	2.29954	0.112302	20.4764	3.5e-93	1.15e-91
Ap3s1	1530.26	1.31018	0.064059	20.4527	5.68e-93	1.87e-91
Rab3b	1311.27	2.12952	0.104178	20.4411	7.2e-93	2.36e-91
Elovl1	349.716	2.45694	0.120246	20.4327	8.57e-93	2.8e-91
Scn2a	33607.5	-1.21834	0.0596645	-20.4198	1.11e-92	3.64e-91
Cfap69	673.588	1.68016	0.0823071	20.4133	1.27e-92	4.15e-91
Olig1	1854.63	3.36579	0.164883	20.4133	1.27e-92	4.15e-91
Hist1h4n	103.384	-7.25336	0.355479	-20.4044	1.53e-92	4.96e-91
Cmtm5	463.122	3.31847	0.162775	20.3868	2.19e-92	7.11e-91
Cldn10	479.598	3.43583	0.16859	20.3798	2.53e-92	8.19e-91
Grin2a	22799.9	-1.42149	0.0697662	-20.375	2.79e-92	9e-91
Krba1	2167.16	1.24452	0.0611732	20.3442	5.23e-92	1.69e-90
Nf1	9558.81	-1.214	0.0596869	-20.3394	5.76e-92	1.85e-90
Serinc5	2361.77	1.23864	0.0609089	20.3359	6.19e-92	1.99e-90
Arnt	1601.6	1.36142	0.0669624	20.3312	6.82e-92	2.19e-90
Stox2	10239	-0.911718	0.0448475	-20.3293	7.08e-92	2.27e-90
Cyp4f15	435.235	3.71609	0.182835	20.3248	7.76e-92	2.48e-90
Tatdn3	482.92	1.99554	0.098212	20.3187	8.78e-92	2.8e-90
Hcn1	9280.7	-1.68772	0.0831363	-20.3006	1.27e-91	4.04e-90
Arid5b	4035.49	-1.38236	0.0681679	-20.2788	1.98e-91	6.29e-90
Dctn1	30624.5	-1.13356	0.0559012	-20.2778	2.02e-91	6.41e-90
Ltbp3	917.645	1.82947	0.0903524	20.2482	3.68e-91	1.17e-89
Phf20l1	3759.62	1.44682	0.0714846	20.2396	4.39e-91	1.39e-89
Abhd18	686.002	1.732	0.0855781	20.2388	4.46e-91	1.41e-89
Eya1	287.946	2.45305	0.121268	20.2283	5.52e-91	1.74e-89
Timm17a	5235.17	-1.03282	0.0510856	-20.2175	6.86e-91	2.16e-89
Slc38a6	339.694	2.05904	0.101851	20.2162	7.05e-91	2.21e-89
Chn1os3	94.213	3.31097	0.163924	20.1983	1.01e-90	3.18e-89
Herc6	560.964	2.22275	0.110102	20.1881	1.24e-90	3.9e-89
Cisd2	1928.58	0.972808	0.0482146	20.1766	1.57e-90	4.91e-89
Mirg	526.458	3.23507	0.160353	20.1746	1.64e-90	5.1e-89
Helz	5683.14	-1.08459	0.0537787	-20.1676	1.89e-90	5.88e-89
Parm1	6312.74	-1.75173	0.0869669	-20.1425	3.13e-90	9.74e-89
Plcxd2	7121.89	-1.41947	0.0705024	-20.1337	3.74e-90	1.16e-88
Slc30a3	3746.03	2.74441	0.13639	20.1218	4.75e-90	1.47e-88
Btbd17	504.333	2.46708	0.12265	20.1148	5.47e-90	1.69e-88
Myo5b	2846.9	-1.71968	0.0854984	-20.1136	5.61e-90	1.73e-88
D10Wsu102e	4929.82	-2.08008	0.103441	-20.1088	6.18e-90	1.91e-88
Gad1	6982.54	3.77614	0.187802	20.1071	6.4e-90	1.97e-88
Sorcs2	5035.08	-1.53778	0.0764823	-20.1064	6.49e-90	1.99e-88
Lnx1	653.131	1.596	0.0794065	20.0992	7.5e-90	2.3e-88
Larp1	13344.1	-1.05479	0.0524917	-20.0943	8.27e-90	2.53e-88
Ppm1e	25827.9	-1.30756	0.065123	-20.0783	1.14e-89	3.49e-88
Camk1	2619.55	1.3042	0.0649745	20.0725	1.28e-89	3.92e-88
Nacc2	2965.2	1.55086	0.0774396	20.0267	3.22e-89	9.82e-88
Calb1	2994.57	2.63534	0.131627	20.0213	3.59e-89	1.09e-87
Hps1	484.839	2.54301	0.127032	20.0187	3.79e-89	1.15e-87
Efhd1	275.871	2.72016	0.135908	20.0147	4.1e-89	1.24e-87
Zdhhc22	2595.17	2.02407	0.101202	20.0003	5.48e-89	1.66e-87
Nsd1	12135.2	-1.06398	0.0532952	-19.9638	1.14e-88	3.43e-87
Gstt1	228.256	2.66332	0.133416	19.9625	1.17e-88	3.52e-87
Kpna6	6314.36	-0.7418	0.0371946	-19.9438	1.7e-88	5.11e-87
Zfp57	276.084	2.7678	0.138887	19.9284	2.31e-88	6.94e-87
Adhfe1	298.633	2.95814	0.148583	19.909	3.4e-88	1.02e-86
Gpatch2l	2252.94	-0.962305	0.0483514	-19.9023	3.89e-88	1.16e-86
Hist1h4f	566.142	-12.0023	0.603125	-19.9002	4.06e-88	1.21e-86
Sv2c	2360.9	-2.24802	0.11306	-19.8835	5.66e-88	1.69e-86
Wipi2	8427.09	-0.928673	0.0467327	-19.872	7.11e-88	2.12e-86
Cav2	1162.7	1.40214	0.0706013	19.8599	9.04e-88	2.69e-86
Htra1	3789.79	2.11657	0.106584	19.8582	9.37e-88	2.78e-86
Atp13a4	297.909	2.09465	0.105493	19.8558	9.81e-88	2.91e-86
Csf2ra	764.504	1.88793	0.0951272	19.8464	1.18e-87	3.51e-86
Hpca	16620.5	1.91714	0.0966169	19.8427	1.28e-87	3.77e-86
Cyp2j9	422.554	2.85752	0.144015	19.8418	1.3e-87	3.83e-86
Nwd1	2949.35	1.90502	0.0960685	19.8298	1.65e-87	4.85e-86
Tmem18	1338.36	1.26532	0.0638274	19.824	1.85e-87	5.44e-86
Rpl17	4360.07	1.81128	0.0913988	19.8173	2.11e-87	6.2e-86
Slc25a27	1628.37	1.15499	0.058314	19.8064	2.62e-87	7.69e-86
Eloa	1921.64	-1.01598	0.051297	-19.8059	2.65e-87	7.76e-86
Hnmt	725.639	1.55053	0.0783018	19.802	2.86e-87	8.36e-86
Kcna1	7417.11	-1.78474	0.0902085	-19.7846	4.04e-87	1.18e-85
Wscd1	1859.85	1.6048	0.0811266	19.7814	4.3e-87	1.25e-85
Gsr	2366.17	-1.66213	0.0841087	-19.7617	6.36e-87	1.85e-85
Gria4	3741.69	1.48263	0.0750699	19.7501	8.01e-87	2.33e-85
Rnf169	4677.8	-0.961437	0.0486898	-19.7462	8.65e-87	2.51e-85
Rnpc3	574.328	3.0224	0.153063	19.7461	8.66e-87	2.51e-85
Rps6kc1	4603.97	-1.19991	0.0607788	-19.7423	9.34e-87	2.7e-85
Sbf2	2266.17	1.04353	0.0529364	19.713	1.67e-86	4.82e-85
Dgki	4080.8	-1.78162	0.090391	-19.7101	1.77e-86	5.09e-85
Shisal1	1804.79	1.63448	0.0829564	19.7029	2.04e-86	5.86e-85
Arhgap17	608.943	1.4699	0.074606	19.7022	2.06e-86	5.93e-85
Abhd14b	164.634	2.96558	0.150599	19.6919	2.53e-86	7.25e-85
Ice2	306.27	1.74121	0.0884452	19.6868	2.8e-86	8e-85
Nfe2l1	23813	-0.800268	0.0406791	-19.6727	3.7e-86	1.06e-84
Kdm5b	5029.09	-1.03414	0.0525743	-19.67	3.9e-86	1.11e-84
Csde1	15166.9	-1.18139	0.0600607	-19.67	3.9e-86	1.11e-84
Pgk1	22948.4	-1.00498	0.0510958	-19.6686	4.01e-86	1.14e-84
Mertk	1700.63	2.04774	0.104138	19.6638	4.41e-86	1.25e-84
Slc6a11	3665.45	2.10549	0.107143	19.6511	5.66e-86	1.6e-84
Sv2a	33032.3	-0.785274	0.0399699	-19.6466	6.18e-86	1.75e-84
Zfp639	910.688	1.18181	0.0601584	19.6449	6.39e-86	1.81e-84
Nfix	19126.3	-1.22699	0.062514	-19.6275	9e-86	2.54e-84
Tyrobp	242.392	2.91162	0.148403	19.6197	1.05e-85	2.96e-84
Tmbim1	746.519	1.76202	0.0898115	19.6191	1.06e-85	2.99e-84
Plscr3	544.855	1.45948	0.0744478	19.6041	1.43e-85	4.01e-84
Epb41l3	14290.4	-1.32311	0.0675147	-19.5974	1.63e-85	4.56e-84
Spred2	8711.1	-1.34016	0.068405	-19.5915	1.83e-85	5.12e-84
Spin1	13537.5	-0.677293	0.0345735	-19.5899	1.88e-85	5.27e-84
Ankrd34b	1947.04	-1.43745	0.0734298	-19.5758	2.49e-85	6.94e-84
Atg2b	4480.1	-1.25662	0.0642493	-19.5585	3.49e-85	9.74e-84
Gfra1	851.676	1.77257	0.0906874	19.546	4.46e-85	1.24e-83
Grin2d	526.732	1.61637	0.0827614	19.5305	6.04e-85	1.68e-83
Izumo4	794.897	1.71501	0.0878482	19.5224	7.08e-85	1.96e-83
Csrnp2	2966.12	-1.48068	0.0758575	-19.5193	7.53e-85	2.09e-83
Gtf3c1	10148.7	-1.01628	0.0520745	-19.5158	8.05e-85	2.23e-83
Nxf1	2378.61	1.28992	0.0661276	19.5065	9.66e-85	2.67e-83
Gpr83	653.62	2.35635	0.120948	19.4823	1.55e-84	4.28e-83
Mtmr4	7914.97	-1.22393	0.0629531	-19.442	3.41e-84	9.38e-83
Otud7a	4013.62	-0.878049	0.0451754	-19.4364	3.8e-84	1.04e-82
Hdx	292.057	2.24347	0.115473	19.4286	4.43e-84	1.21e-82
Synpr	2727.82	2.18874	0.112691	19.4225	4.98e-84	1.36e-82
Ncs1	26853.2	-1.11916	0.0576614	-19.4091	6.46e-84	1.77e-82
Gtf3c4	3555.69	-0.99777	0.051418	-19.4051	6.99e-84	1.91e-82
Gstz1	1056.14	1.2155	0.0626449	19.403	7.28e-84	1.99e-82
Lonrf2	13548.9	-0.893103	0.0460404	-19.3983	7.98e-84	2.17e-82
Ppm1l	15189.9	-1.24004	0.0639397	-19.3939	8.68e-84	2.36e-82
Hdac4	4919.69	-1.34882	0.0695505	-19.3934	8.77e-84	2.38e-82
Bcl6	2630.86	-1.62444	0.0838425	-19.3749	1.26e-83	3.41e-82
Adgra1	8767.17	-1.61196	0.0833525	-19.339	2.52e-83	6.83e-82
Dlg4	51034.6	-0.97637	0.0504976	-19.335	2.73e-83	7.37e-82
Nmnat2	11000.1	-1.10785	0.0573277	-19.3249	3.31e-83	8.95e-82
Osbp	5271.39	-0.904787	0.0468326	-19.3196	3.68e-83	9.91e-82
Vcp-rs	3412.58	-1.13784	0.0589087	-19.3153	3.99e-83	1.07e-81
Vps13d	11547.9	-0.981336	0.0508353	-19.3042	4.95e-83	1.33e-81
BC022960	115.731	3.77521	0.195602	19.3005	5.32e-83	1.43e-81
Metrn	856.052	2.32336	0.12038	19.3002	5.35e-83	1.43e-81
Slc32a1	1622.8	3.46007	0.179309	19.2967	5.73e-83	1.53e-81
Gldc	725.357	2.37832	0.123353	19.2806	7.82e-83	2.09e-81
Anks1b	20160.5	-0.67432	0.034993	-19.2701	9.57e-83	2.55e-81
Usp28	1175.59	1.25311	0.0650299	19.2697	9.65e-83	2.57e-81
Med1	3769.09	-0.837471	0.0434805	-19.2609	1.14e-82	3.04e-81
Zkscan2	1218.33	1.67906	0.0871957	19.2562	1.25e-82	3.33e-81
Bcr	12111.2	-1.31567	0.0683344	-19.2533	1.32e-82	3.51e-81
Rbm15b	4221.52	-1.11113	0.0577158	-19.2517	1.37e-82	3.62e-81
Tspan5	15769.8	-0.954173	0.0495662	-19.2505	1.4e-82	3.7e-81
Fcrls	673.634	2.62614	0.136468	19.2436	1.6e-82	4.22e-81
Cnp	3820.42	2.31408	0.120297	19.2364	1.83e-82	4.84e-81
Plekhn1	1526.37	1.26558	0.065812	19.2302	2.07e-82	5.45e-81
Spop	8025.68	1.09662	0.0570564	19.2199	2.52e-82	6.63e-81
Mid1ip1	1281.02	1.44733	0.0753356	19.2117	2.95e-82	7.75e-81
Man1b1	5246.49	-0.808072	0.0420642	-19.2105	3.03e-82	7.93e-81
Rab3gap2	6646.76	-1.17449	0.0611459	-19.208	3.17e-82	8.29e-81
Pxdn	2874.57	2.13099	0.11097	19.2034	3.47e-82	9.07e-81
Nyap1	6626.89	-1.07784	0.0561928	-19.1811	5.33e-82	1.39e-80
Arntl2	329.408	2.46219	0.128397	19.1764	5.83e-82	1.52e-80
Ndrg4	121236	-0.784804	0.0409328	-19.173	6.22e-82	1.62e-80
Tent2	728.653	1.31007	0.06833	19.1727	6.26e-82	1.63e-80
Akr1b10	308.995	2.24805	0.117268	19.1702	6.57e-82	1.7e-80
Gjb6	1667.03	2.69918	0.140818	19.1678	6.87e-82	1.78e-80
Ncam1	12946.3	-0.945324	0.0493347	-19.1614	7.77e-82	2.01e-80
Dlat	7178.79	-0.977363	0.0510291	-19.1531	9.13e-82	2.36e-80
Gprin3	2059.51	-2.17891	0.11377	-19.1518	9.35e-82	2.41e-80
Akap8l	4608.68	1.55877	0.0814767	19.1315	1.38e-81	3.55e-80
Scamp2	651.285	1.42344	0.0745064	19.105	2.3e-81	5.9e-80
Sdha	26423.9	-0.890156	0.0466235	-19.0924	2.92e-81	7.5e-80
Necab3	1957.54	1.60247	0.0840204	19.0724	4.28e-81	1.1e-79
Adamts10	829.543	2.34319	0.122875	19.0697	4.51e-81	1.16e-79
Peak1	4056.59	-1.11115	0.0582717	-19.0684	4.62e-81	1.18e-79
Epb41l4b	2133.09	0.898674	0.0471624	19.0549	5.98e-81	1.53e-79
Agap1	7810.14	-0.910085	0.0477677	-19.0523	6.29e-81	1.6e-79
Ino80d	2406.6	-0.997897	0.0524113	-19.0397	8e-81	2.04e-79
Rab31	1979.2	1.23854	0.0650607	19.0367	8.47e-81	2.15e-79
Mrfap1	13579.6	-1.03372	0.0543026	-19.0362	8.55e-81	2.17e-79
Adam23	13341.9	-1.08902	0.0572145	-19.034	8.92e-81	2.26e-79
Rhbdl3	3288.97	-2.1972	0.115564	-19.0128	1.34e-80	3.38e-79
Msantd2	453.332	1.61526	0.0849727	19.0092	1.43e-80	3.62e-79
Id4	1604.29	2.00649	0.105685	18.9856	2.24e-80	5.66e-79
Rb1	988.657	1.36493	0.071938	18.9737	2.81e-80	7.1e-79
Orai2	2337.85	1.44069	0.0759405	18.9712	2.95e-80	7.42e-79
Zbtb7b	472.548	1.70586	0.0899978	18.9545	4.05e-80	1.02e-78
Ptges3	5296.77	-1.21328	0.0640263	-18.9497	4.44e-80	1.11e-78
Nptx1	13439.9	1.84111	0.0972265	18.9362	5.73e-80	1.44e-78
Grin2b	52139.2	-1.67009	0.0882136	-18.9324	6.17e-80	1.55e-78
Slit3	4161.77	-1.78991	0.0945646	-18.9279	6.72e-80	1.68e-78
Inha	829.143	1.61449	0.0853102	18.9249	7.11e-80	1.78e-78
Necap1	12131	-0.787039	0.0415902	-18.9237	7.28e-80	1.82e-78
Pcyox1	8061.39	-0.753905	0.0398564	-18.9156	8.49e-80	2.11e-78
Adgrl3	6908.18	-1.37206	0.0725471	-18.9127	8.96e-80	2.23e-78
Socs7	12454	-1.02524	0.0542673	-18.8924	1.32e-79	3.27e-78
Stx3	1166.97	1.44495	0.076487	18.8914	1.34e-79	3.33e-78
Lss	1402.49	1.34669	0.0713938	18.8628	2.3e-79	5.71e-78
Chpt1	1469.18	1.53746	0.0815303	18.8576	2.55e-79	6.3e-78
Senp5	4199.93	-0.737202	0.0391034	-18.8526	2.8e-79	6.9e-78
Kcng3	506.721	-2.3271	0.123538	-18.8371	3.75e-79	9.24e-78
Icmt	5334.92	-0.731196	0.0388554	-18.8184	5.34e-79	1.31e-77
Arsk	243.226	1.9143	0.101733	18.8169	5.49e-79	1.35e-77
Itgam	132.331	3.86634	0.2055	18.8144	5.76e-79	1.41e-77
Megf8	17676.3	-0.87872	0.04671	-18.8123	5.99e-79	1.47e-77
Igf1r	8102.41	-1.50735	0.0801364	-18.8098	6.28e-79	1.54e-77
Dbx2	321.152	2.36462	0.125763	18.8021	7.25e-79	1.77e-77
Ube2o	14005.5	-0.994568	0.0529122	-18.7966	8.05e-79	1.97e-77
Cdc7	476.336	1.80872	0.0962376	18.7944	8.4e-79	2.05e-77
Tspan7	42958.2	0.922929	0.049148	18.7786	1.13e-78	2.76e-77
Tom1l1	873.705	1.14498	0.0609861	18.7745	1.22e-78	2.97e-77
Kcnq4	277.737	1.91971	0.102326	18.7606	1.59e-78	3.85e-77
Diras1	7571.56	-0.856356	0.0456505	-18.759	1.64e-78	3.97e-77
Cul7	2705.54	-0.95942	0.0511519	-18.7563	1.72e-78	4.17e-77
Brd1	4205.91	-0.945032	0.0503916	-18.7538	1.8e-78	4.36e-77
Prxl2a	2548	1.35556	0.0723176	18.7445	2.15e-78	5.18e-77
Fezf2	5343.92	-1.9065	0.10173	-18.7409	2.3e-78	5.55e-77
Otof	896.707	2.29283	0.122413	18.7303	2.8e-78	6.76e-77
Mgat3	13359.8	-0.894515	0.0477822	-18.7207	3.36e-78	8.08e-77
Tmem200a	1965.78	-1.67883	0.0896858	-18.719	3.47e-78	8.34e-77
Shank1	70674.9	-1.4016	0.0749343	-18.7043	4.56e-78	1.1e-76
Cntnap3	243.437	2.9931	0.160053	18.7007	4.89e-78	1.17e-76
Cox6a2	80.5092	4.52642	0.242079	18.6981	5.13e-78	1.23e-76
Fxyd1	467.198	1.86757	0.0999605	18.683	6.8e-78	1.63e-76
Fgfr2	909.244	1.96989	0.105466	18.6779	7.5e-78	1.79e-76
Als2	3130.43	-0.974287	0.05222	-18.6574	1.1e-77	2.62e-76
Irf3	469.896	1.42575	0.0764677	18.6451	1.38e-77	3.29e-76
Fcho2	1644.73	1.17563	0.0630761	18.6382	1.57e-77	3.74e-76
Prph	159.217	-3.491	0.187396	-18.629	1.87e-77	4.44e-76
Dnhd1	231.026	2.56497	0.137694	18.628	1.91e-77	4.52e-76
Hist1h1c	1515.08	-2.2071	0.118636	-18.6039	2.99e-77	7.07e-76
Prss12	4230.38	-1.87998	0.101081	-18.5988	3.29e-77	7.78e-76
Cers2	1170.69	1.39457	0.0749929	18.596	3.46e-77	8.18e-76
Mon1b	2376.87	-0.8163	0.0439059	-18.592	3.73e-77	8.8e-76
Pdss1	286.669	1.78369	0.0960157	18.5771	4.93e-77	1.16e-75
Mag	1799.24	3.75859	0.20263	18.549	8.3e-77	1.95e-75
Sst	4250.65	3.19933	0.17253	18.5436	9.19e-77	2.16e-75
Prox1	318.194	1.83948	0.0992259	18.5383	1.01e-76	2.38e-75
Lsm12	2152.28	-1.09539	0.0591024	-18.5339	1.1e-76	2.58e-75
Zfp451	4251.55	-1.00653	0.0543198	-18.5296	1.19e-76	2.79e-75
Sf3a1	5063.88	-1.08194	0.0584019	-18.5257	1.28e-76	3e-75
Clasp1	8777.7	-0.746295	0.0402893	-18.5234	1.34e-76	3.12e-75
Coch	862.606	1.89853	0.102518	18.519	1.45e-76	3.38e-75
Nfib	8568.06	-1.31075	0.0707834	-18.5178	1.48e-76	3.46e-75
Ago2	8547.47	-1.21314	0.0655141	-18.5172	1.5e-76	3.49e-75
Rc3h2	5082.3	-1.03746	0.0561185	-18.487	2.63e-76	6.11e-75
Slc4a8	11847.4	-0.979306	0.0530079	-18.4747	3.3e-76	7.65e-75
Elovl4	3443.5	-1.07691	0.0582923	-18.4744	3.32e-76	7.69e-75
Herc3	16832.5	-1.04764	0.0567162	-18.4715	3.5e-76	8.1e-75
Gnaz	7280.56	-1.06179	0.0574938	-18.468	3.74e-76	8.64e-75
Alg6	420.169	1.66798	0.0903363	18.4642	4.01e-76	9.26e-75
Kcnip2	2851.12	2.26522	0.122702	18.4611	4.25e-76	9.79e-75
Ptpn3	6372.75	-1.3937	0.0755288	-18.4526	4.97e-76	1.14e-74
Rrp7a	4821.48	-1.13093	0.0613012	-18.4487	5.35e-76	1.23e-74
Tmem74	2072.88	-2.13652	0.115822	-18.4466	5.56e-76	1.28e-74
Snhg17	305.453	1.79336	0.0972717	18.4366	6.68e-76	1.53e-74
Prkcq	159.045	3.42418	0.185733	18.436	6.75e-76	1.55e-74
Pptc7	2983.8	-0.913585	0.0495715	-18.4296	7.6e-76	1.74e-74
Thbs3	303.7	2.72595	0.147912	18.4295	7.62e-76	1.74e-74
Ypel4	2184.03	1.0775	0.0584961	18.42	9.08e-76	2.07e-74
Rbm19	775.295	-1.17578	0.0638693	-18.4091	1.11e-75	2.53e-74
Ctdp1	1165.3	-1.09201	0.0593291	-18.406	1.18e-75	2.68e-74
Slc50a1	628.471	1.74175	0.0947081	18.3908	1.56e-75	3.54e-74
Syt11	55664.1	-0.857062	0.0466186	-18.3845	1.75e-75	3.96e-74
Vasn	411.115	1.9333	0.105159	18.3845	1.75e-75	3.96e-74
Cep170b	30337.8	-1.35106	0.0734959	-18.3827	1.81e-75	4.09e-74
Gpr88	993.529	2.35457	0.128114	18.3787	1.95e-75	4.4e-74
Hspa4	19663	-1.22362	0.0665957	-18.3739	2.13e-75	4.81e-74
Abtb2	351.022	2.06875	0.112605	18.3717	2.21e-75	4.99e-74
Arglu1	4325.37	2.10809	0.114898	18.3475	3.46e-75	7.79e-74
D17H6S53E	994.968	-1.41542	0.0771506	-18.3463	3.54e-75	7.96e-74
Dpp6	15610	-0.862769	0.0470374	-18.3422	3.81e-75	8.57e-74
Hdlbp	13448.4	-0.815304	0.0444625	-18.3369	4.2e-75	9.43e-74
Prkcg	33854.1	-1.20021	0.0654589	-18.3354	4.32e-75	9.69e-74
Mfge8	4402.62	2.31587	0.126313	18.3344	4.4e-75	9.85e-74
Osbpl8	9229.05	-1.26998	0.0692863	-18.3294	4.82e-75	1.08e-73
Etv4	258.04	2.65027	0.144612	18.3268	5.06e-75	1.13e-73
Gpm6a	47239.2	0.896088	0.0489031	18.3237	5.35e-75	1.19e-73
Cdh6	2745.04	-1.62808	0.0888655	-18.3207	5.66e-75	1.26e-73
Col11a1	185.67	3.66032	0.199942	18.3068	7.3e-75	1.62e-73
Slc9b2	182.147	2.37292	0.129624	18.3062	7.38e-75	1.64e-73
Hist1h4a	287.148	-10.3248	0.564023	-18.3057	7.45e-75	1.65e-73
Jmy	3926.4	-0.820945	0.0448973	-18.285	1.09e-74	2.42e-73
Dcaf7	16246.5	-0.707358	0.0387	-18.278	1.24e-74	2.75e-73
Asxl1	4264.47	-0.850219	0.046532	-18.2717	1.39e-74	3.08e-73
Ssh1	1881.22	-1.03049	0.0564801	-18.2453	2.26e-74	4.98e-73
Zdbf2	3847.77	-2.17516	0.119239	-18.242	2.39e-74	5.28e-73
Elk4	2454.18	-1.27589	0.0699516	-18.2397	2.5e-74	5.51e-73
Hist1h4m	91.1445	-7.45871	0.409564	-18.2114	4.19e-74	9.23e-73
Hectd4	32868.7	-1.12763	0.0619687	-18.1968	5.47e-74	1.2e-72
Eepd1	620.654	1.63741	0.0899996	18.1936	5.8e-74	1.27e-72
Col8a1	348.916	-2.09814	0.115352	-18.189	6.31e-74	1.38e-72
Pde1b	4363.22	1.52954	0.0840929	18.1886	6.35e-74	1.39e-72
Fam76b	725.398	1.57588	0.0866917	18.1779	7.72e-74	1.69e-72
Sstr4	1923.84	-1.99581	0.109836	-18.1708	8.79e-74	1.92e-72
Hist3h2bb-ps	61.7967	-3.87166	0.213082	-18.1698	8.95e-74	1.95e-72
Necab1	4248.11	1.36101	0.0749768	18.1524	1.23e-73	2.68e-72
Lcat	435.492	2.73178	0.150554	18.1449	1.41e-73	3.07e-72
Psmd11	3993.35	-0.857562	0.0472629	-18.1445	1.42e-73	3.08e-72
Bmpr2	16221.6	-1.11066	0.0612201	-18.1421	1.48e-73	3.22e-72
Nudt21	3551.55	-1.0433	0.0575322	-18.1343	1.71e-73	3.71e-72
Pcnx2	10351	-0.961896	0.0530434	-18.1341	1.71e-73	3.71e-72
Slc7a10	478.37	3.13336	0.172905	18.1219	2.14e-73	4.64e-72
Sfi1	690.865	1.89339	0.104516	18.1157	2.4e-73	5.18e-72
Nckap1l	388.687	2.5015	0.138168	18.1047	2.92e-73	6.31e-72
Zmat1	541.563	1.64903	0.0911157	18.0982	3.29e-73	7.1e-72
Tst	550.422	2.57652	0.142381	18.096	3.43e-73	7.38e-72
Pcsk6	407.534	2.10213	0.116232	18.0857	4.13e-73	8.89e-72
Phgdh	1177.57	1.91332	0.105808	18.0829	4.34e-73	9.33e-72
Oaf	377.519	2.10965	0.11669	18.0791	4.66e-73	9.99e-72
Zfp407	1281.96	-1.25188	0.0692451	-18.079	4.66e-73	9.99e-72
Invs	508.492	1.45169	0.080314	18.0752	4.99e-73	1.07e-71
Adcy8	2045.54	-1.70469	0.0943246	-18.0726	5.23e-73	1.12e-71
Cacna1i	11778.3	-1.2033	0.0665847	-18.0717	5.32e-73	1.14e-71
Slc6a8	6613.46	-0.743206	0.0411378	-18.0663	5.88e-73	1.25e-71
Galnt9	10429.6	-1.70266	0.0942536	-18.0646	6.05e-73	1.29e-71
Asah1	1785.32	1.17212	0.0648897	18.0633	6.2e-73	1.32e-71
Cmtm4	12717.1	-0.771143	0.0426955	-18.0614	6.41e-73	1.36e-71
Ccser2	8572.3	-0.922858	0.0511014	-18.0593	6.66e-73	1.41e-71
Rasgrf2	6727.06	1.39264	0.077137	18.0541	7.32e-73	1.55e-71
Pou2f2	550.768	1.55437	0.086123	18.0483	8.13e-73	1.72e-71
Pak6	7364.01	-1.09344	0.0606247	-18.0362	1.01e-72	2.14e-71
Tmem65	3985.45	0.713794	0.0396141	18.0187	1.39e-72	2.94e-71
Hdac9	4679.17	-1.18579	0.0658136	-18.0174	1.42e-72	3e-71
Chuk	1405.77	1.55622	0.0864039	18.011	1.6e-72	3.37e-71
Egfr	494.231	2.12327	0.117915	18.0067	1.73e-72	3.63e-71
Npy1r	1000.28	1.59719	0.0887158	18.0034	1.83e-72	3.85e-71
Cnep1r1	973.549	1.22498	0.0680785	17.9937	2.18e-72	4.59e-71
Limch1	2829.99	1.69782	0.0943887	17.9875	2.44e-72	5.12e-71
Pura	7600.1	-1.15215	0.0640806	-17.9797	2.81e-72	5.89e-71
Dgkd	7499.39	-0.824422	0.0458679	-17.9738	3.12e-72	6.54e-71
Tab2	2374.92	0.843384	0.0469342	17.9695	3.38e-72	7.06e-71
Phkg1	380.057	2.68576	0.14948	17.9674	3.51e-72	7.33e-71
Tmem28	1668.86	-1.4243	0.0793345	-17.9531	4.54e-72	9.46e-71
Dbi	1336.11	1.66581	0.0927992	17.9507	4.74e-72	9.88e-71
Atp11b	4971.78	2.00561	0.111781	17.9424	5.51e-72	1.15e-70
Xpot	6506.03	-0.70928	0.0395481	-17.9346	6.33e-72	1.32e-70
Dlx1	830.694	2.4876	0.138712	17.9335	6.46e-72	1.34e-70
Rprd2	3921.61	-0.905106	0.0504822	-17.9292	6.97e-72	1.45e-70
Plch1	530.098	1.69753	0.0947703	17.912	9.5e-72	1.97e-70
Bend6	4803.9	1.08526	0.0605932	17.9106	9.75e-72	2.02e-70
Baalc	8908.16	1.06582	0.0595244	17.9056	1.07e-71	2.21e-70
Adck5	427.431	1.26784	0.0708747	17.8885	1.45e-71	2.99e-70
N4bp2l1	1200.72	1.03645	0.0579459	17.8866	1.5e-71	3.1e-70
Gucy1a2	2010.15	-1.98263	0.110871	-17.8823	1.62e-71	3.34e-70
Ighg2c	135.467	2.72996	0.15268	17.8804	1.68e-71	3.45e-70
Ccdc92b	2798.39	-0.851407	0.0476226	-17.8782	1.74e-71	3.58e-70
Rpl30	1508.89	1.25511	0.0702045	17.878	1.75e-71	3.6e-70
Pnoc	136.824	3.16674	0.17718	17.873	1.91e-71	3.92e-70
Gas6	5180.57	-0.997603	0.0558384	-17.8659	2.17e-71	4.45e-70
Fat3	13391.2	-1.42324	0.0796866	-17.8605	2.4e-71	4.9e-70
Shisa9	2306.52	1.36838	0.0766407	17.8545	2.67e-71	5.45e-70
Hs6st2	3134.91	-1.08994	0.0610463	-17.8543	2.67e-71	5.46e-70
Gpt	338.52	1.91997	0.107574	17.8479	3e-71	6.12e-70
Psmd2	16713.2	-1.21198	0.0679138	-17.8459	3.11e-71	6.33e-70
Dync1i2	5665.22	0.994254	0.0557248	17.8422	3.32e-71	6.76e-70
Dcdc2b	122.475	2.76576	0.155022	17.8411	3.39e-71	6.89e-70
Clu	18419.9	1.50079	0.0841239	17.8402	3.44e-71	6.99e-70
Elovl2	427.831	2.1223	0.118982	17.8371	3.64e-71	7.38e-70
Celsr2	25222.8	-1.32688	0.0744018	-17.834	3.85e-71	7.8e-70
Ermn	449.819	3.14317	0.176297	17.8289	4.22e-71	8.53e-70
Ccdc85a	6339.03	-1.29161	0.0724792	-17.8204	4.9e-71	9.91e-70
Snhg20	354.966	2.28303	0.128146	17.8159	5.32e-71	1.07e-69
Eva1a	245.365	2.64448	0.148439	17.8153	5.38e-71	1.08e-69
Slc9a7	1993.94	-1.87907	0.105482	-17.8141	5.49e-71	1.11e-69
Ubash3b	948.621	1.50588	0.0845352	17.8137	5.54e-71	1.11e-69
Rnft1	491.416	1.70842	0.0959132	17.8122	5.69e-71	1.14e-69
Vapb	11587.2	-0.902033	0.0506457	-17.8106	5.84e-71	1.17e-69
Vps53	4569.05	-1.00795	0.0565986	-17.8087	6.05e-71	1.21e-69
Atp9a	30342.7	-0.899675	0.0505662	-17.792	8.15e-71	1.63e-69
Nrp1	2726.98	-1.9538	0.109832	-17.789	8.61e-71	1.72e-69
Cfap65	246.893	2.23391	0.12561	17.7845	9.32e-71	1.86e-69
Tspyl1	12187.7	-0.797503	0.0448443	-17.7838	9.43e-71	1.88e-69
Camk2d	2845.19	1.72491	0.0970194	17.7791	1.03e-70	2.05e-69
Olfml3	532.717	1.97672	0.111222	17.7727	1.15e-70	2.29e-69
Zfp692	766.369	2.22186	0.125017	17.7725	1.15e-70	2.3e-69
Dpm2	1148.71	1.13887	0.0640971	17.7679	1.25e-70	2.49e-69
Vwa7	116.881	-3.10273	0.174627	-17.7677	1.26e-70	2.5e-69
Masp1	443.5	1.69851	0.0955991	17.767	1.27e-70	2.53e-69
Podn	197.796	3.4751	0.195598	17.7666	1.28e-70	2.54e-69
Col6a4	139.243	4.1319	0.232575	17.7659	1.3e-70	2.57e-69
Ppm1h	8053.97	-0.963729	0.0542629	-17.7604	1.43e-70	2.83e-69
Jcad	14661	-1.28624	0.072429	-17.7586	1.48e-70	2.92e-69
Thrb	5811.3	-1.00371	0.0565338	-17.7542	1.6e-70	3.15e-69
Taz	1375.2	1.21979	0.0687057	17.7539	1.61e-70	3.17e-69
Ppp1r3e	701.223	-1.44099	0.0811789	-17.7508	1.7e-70	3.34e-69
Sall2	3864.2	-1.14705	0.0646695	-17.7371	2.17e-70	4.27e-69
Unc93b1	395.662	2.08463	0.117533	17.7365	2.19e-70	4.3e-69
Orc5	493.989	1.39963	0.0789389	17.7306	2.43e-70	4.77e-69
Etv5	10845.3	-1.25432	0.0707467	-17.7297	2.48e-70	4.85e-69
Rnase4	280.359	2.6366	0.148788	17.7206	2.91e-70	5.69e-69
Fam110b	2385.42	-1.02802	0.058037	-17.7131	3.32e-70	6.49e-69
Fam227a	278.997	2.83232	0.159912	17.7118	3.4e-70	6.64e-69
Evi5l	5707.47	-0.676626	0.038232	-17.6979	4.35e-70	8.49e-69
Mkrn1	7569.61	-0.926263	0.0523671	-17.6879	5.2e-70	1.01e-68
Irf2bp2	2348.96	-1.66335	0.0940697	-17.6821	5.76e-70	1.12e-68
Rgl2	1572.5	1.06835	0.0604787	17.6648	7.83e-70	1.52e-68
Arhgef6	334.47	2.17913	0.123375	17.6627	8.13e-70	1.58e-68
Jade2	7431.62	-1.32686	0.0752716	-17.6276	1.51e-69	2.93e-68
Eif1ax	10223.5	-0.713064	0.0404697	-17.6197	1.74e-69	3.37e-68
Igf1	244.792	2.28435	0.129692	17.6137	1.93e-69	3.74e-68
Pan2	712.597	1.55863	0.0885047	17.6107	2.04e-69	3.95e-68
Sirt7	1294.3	1.1836	0.0672691	17.5951	2.69e-69	5.19e-68
Zc3h12c	1028.16	-1.33704	0.0759984	-17.593	2.79e-69	5.38e-68
Usp7	11538	-0.79206	0.0450563	-17.5793	3.55e-69	6.84e-68
Col19a1	821.335	2.02859	0.115405	17.578	3.63e-69	6.99e-68
Pafah1b1	40804.8	-0.945111	0.053767	-17.5779	3.64e-69	7e-68
Tafa1	3117.62	-1.43366	0.0816031	-17.5687	4.28e-69	8.22e-68
Clasrp	1791.46	1.56475	0.0890747	17.5668	4.43e-69	8.5e-68
Pms1	357.428	-1.84087	0.104805	-17.5646	4.6e-69	8.82e-68
Kcnmb2	97.876	2.8171	0.160427	17.56	4.98e-69	9.55e-68
Tac1	291.448	4.35233	0.24788	17.5582	5.14e-69	9.84e-68
Lrrc41	1790.94	-1.15667	0.0658931	-17.5537	5.57e-69	1.06e-67
Cacna1c	6663.66	-0.902766	0.0514672	-17.5406	7.02e-69	1.34e-67
Trim32	12454.4	-0.737169	0.042046	-17.5324	8.1e-69	1.54e-67
Olfm1	38212.7	1.2659	0.0722203	17.5283	8.72e-69	1.66e-67
Zkscan3	1493.1	1.26701	0.0722891	17.527	8.91e-69	1.7e-67
Kif1b	67406.5	-1.08402	0.0618759	-17.5193	1.02e-68	1.94e-67
Pygm	804.23	2.16757	0.123733	17.5181	1.04e-68	1.98e-67
Snrnp70	9240.72	1.80739	0.103179	17.5171	1.06e-68	2.01e-67
Slc8a1	25445.2	-1.62738	0.0929033	-17.5169	1.06e-68	2.02e-67
Spon1	7987.88	-1.3929	0.0795556	-17.5085	1.23e-68	2.34e-67
Car10	6334.5	1.17652	0.0672117	17.5048	1.32e-68	2.49e-67
Clec18a	291.075	2.84733	0.162668	17.5039	1.34e-68	2.53e-67
Cpeb1	3235.54	1.14874	0.0656714	17.4922	1.64e-68	3.1e-67
Aqp4	2581.18	2.2588	0.129197	17.4833	1.92e-68	3.62e-67
Map1b	109390	-1.31891	0.0754434	-17.4821	1.96e-68	3.7e-67
Dnah8	139.889	-2.83044	0.161956	-17.4766	2.16e-68	4.06e-67
Ankib1	3890.29	-0.769873	0.0440566	-17.4746	2.24e-68	4.2e-67
Canx	22523.3	-1.0714	0.0613352	-17.468	2.51e-68	4.72e-67
Jtb	770.695	1.14089	0.0653201	17.4661	2.6e-68	4.87e-67
Cct8	9197.88	-0.923394	0.0528843	-17.4607	2.86e-68	5.35e-67
Fam131a	20948.3	-0.819976	0.0469657	-17.459	2.94e-68	5.5e-67
Zfp280c	758.965	1.52011	0.0871011	17.4522	3.31e-68	6.19e-67
Thoc1	779.308	1.66629	0.0954833	17.4511	3.38e-68	6.3e-67
Armcx2	6961.36	-0.914378	0.0524074	-17.4475	3.6e-68	6.71e-67
Poc5	2129.74	-0.885392	0.0507487	-17.4466	3.65e-68	6.81e-67
Cpsf4	724.232	1.61285	0.0925048	17.4353	4.45e-68	8.29e-67
Gnal	5336.56	1.18045	0.0677472	17.4243	5.4e-68	1e-66
Zscan26	2393.41	0.878281	0.0504258	17.4173	6.1e-68	1.13e-66
Malt1	328.997	2.0895	0.119986	17.4145	6.4e-68	1.19e-66
Klhl3	5750.93	-1.01292	0.0581696	-17.4132	6.55e-68	1.22e-66
Bcl2l1	6774.05	-0.839488	0.048215	-17.4114	6.77e-68	1.25e-66
Ndufs1	7970.19	-1.08195	0.062145	-17.4101	6.91e-68	1.28e-66
Ppat	1218.44	-1.05371	0.0605227	-17.4101	6.91e-68	1.28e-66
Vwa5b2	2000	1.42583	0.0819193	17.4053	7.52e-68	1.39e-66
Mpv17	850.298	1.99361	0.114572	17.4005	8.18e-68	1.51e-66
Tril	1190.87	1.60152	0.0921094	17.3871	1.03e-67	1.9e-66
Sv2b	46319.6	-0.876126	0.0504064	-17.3812	1.14e-67	2.11e-66
Dio2	2889.78	2.05374	0.118216	17.3728	1.33e-67	2.44e-66
Tbc1d9	9233.21	-0.775881	0.0446785	-17.3659	1.5e-67	2.75e-66
Cplx1	47848.9	-1.22011	0.0702671	-17.3639	1.55e-67	2.84e-66
Tiam1	6242.46	-1.31681	0.075848	-17.3612	1.62e-67	2.98e-66
Acads	165.703	2.26976	0.130776	17.3562	1.77e-67	3.25e-66
Layn	706.828	-2.58087	0.14874	-17.3516	1.92e-67	3.51e-66
Cyp2j6	491.691	1.8195	0.104885	17.3476	2.06e-67	3.76e-66
Sort1	36047.5	-0.704871	0.0406343	-17.3467	2.09e-67	3.81e-66
Caprin2	295.83	2.32444	0.134071	17.3374	2.46e-67	4.48e-66
Rcc2	6847.29	-1.13543	0.0654931	-17.3367	2.49e-67	4.53e-66
Tmem132c	270.913	2.29226	0.132239	17.3342	2.6e-67	4.73e-66
Scg2	13431.8	-1.62138	0.0935566	-17.3305	2.77e-67	5.03e-66
Pkm	74023.9	-0.98291	0.0567417	-17.3225	3.18e-67	5.78e-66
Garem2	396.843	2.35521	0.136107	17.3041	4.38e-67	7.95e-66
Pcgf6	622.72	1.58947	0.0918663	17.302	4.54e-67	8.24e-66
Chn2	833.933	1.85834	0.107415	17.3005	4.66e-67	8.45e-66
Gja3	58.4	-3.25965	0.18855	-17.288	5.8e-67	1.05e-65
Ttc8	715.656	1.20639	0.0697944	17.2849	6.11e-67	1.11e-65
Naa25	2679.62	-1.18262	0.06843	-17.2822	6.4e-67	1.16e-65
Rad23b	11891	-0.605226	0.0350277	-17.2785	6.83e-67	1.23e-65
Man2c1	1841.45	1.15573	0.0668952	17.2767	7.05e-67	1.27e-65
Map6	12432.4	-1.10193	0.0638054	-17.2702	7.89e-67	1.42e-65
Cyb5a	1246.39	1.2676	0.0734148	17.2663	8.44e-67	1.52e-65
Htr4	192.3	-2.77584	0.160857	-17.2566	9.99e-67	1.79e-65
Abi3bp	267.061	2.62901	0.152428	17.2475	1.17e-66	2.1e-65
Myoc	477.29	3.99607	0.23171	17.246	1.2e-66	2.15e-65
Tctn3	1030.93	1.3523	0.0784202	17.2443	1.23e-66	2.21e-65
Uvrag	2922.35	-0.741287	0.0430022	-17.2383	1.37e-66	2.45e-65
Styx	293.245	1.72248	0.099923	17.238	1.38e-66	2.46e-65
Gtf2a1	2299.83	-1.03935	0.0603309	-17.2275	1.65e-66	2.95e-65
Ctnnd2	19207.3	-0.852282	0.0494793	-17.225	1.72e-66	3.08e-65
Dbpht2	5480.02	-1.37298	0.0797133	-17.2239	1.76e-66	3.13e-65
Vcpip1	6511.39	-1.17497	0.0682494	-17.2158	2.02e-66	3.6e-65
Ccdc127	3751.57	-0.927499	0.0538957	-17.2091	2.27e-66	4.03e-65
L3mbtl2	2052.06	-0.756793	0.043982	-17.2069	2.36e-66	4.19e-65
Rtl1	270.871	2.04755	0.119025	17.2027	2.53e-66	4.5e-65
Flywch1	13997.1	-0.84955	0.0493998	-17.1974	2.78e-66	4.92e-65
Smap2	11786	-0.697973	0.0405876	-17.1967	2.81e-66	4.98e-65
Gse1	3429.95	-1.33081	0.0773883	-17.1965	2.82e-66	4.99e-65
Chst11	1904.89	1.5331	0.0891652	17.1939	2.95e-66	5.22e-65
Cd63	1030.76	1.67095	0.0972291	17.1857	3.4e-66	6.01e-65
Sec23ip	2991.68	-1.10037	0.0640557	-17.1784	3.86e-66	6.8e-65
Erc1	3630.39	-1.31166	0.0763812	-17.1725	4.27e-66	7.53e-65
Rab11fip5	10720	-1.53268	0.089279	-17.1673	4.67e-66	8.22e-65
Sptb	6167.09	1.23673	0.0720686	17.1605	5.25e-66	9.23e-65
Vps26b	8346.44	-0.781504	0.045541	-17.1605	5.25e-66	9.23e-65
Ss18	823.198	1.13125	0.0659224	17.1603	5.26e-66	9.25e-65
Il33	456.691	2.95505	0.17255	17.1257	9.54e-66	1.67e-64
Fnip2	1538.91	-1.06972	0.0624873	-17.1191	1.07e-65	1.88e-64
Cap2	18434.2	-0.869278	0.0507804	-17.1184	1.08e-65	1.9e-64
Entpd2	127.853	2.8026	0.16377	17.1131	1.19e-65	2.07e-64
Synrg	6307.07	-1.09949	0.0642535	-17.1118	1.21e-65	2.12e-64
Spock2	67877.9	-0.976586	0.0570813	-17.1087	1.28e-65	2.23e-64
Suclg2	516.006	1.83735	0.107397	17.1081	1.29e-65	2.25e-64
Uqcrc1	13168	-0.830275	0.0485646	-17.0963	1.58e-65	2.76e-64
Slc5a5	2023.62	-1.61322	0.0943692	-17.0948	1.62e-65	2.83e-64
Gja1	3778.43	1.8207	0.106524	17.0919	1.7e-65	2.97e-64
Susd5	457.37	2.00083	0.117186	17.0739	2.32e-65	4.03e-64
Actl10	83.2493	4.05993	0.237845	17.0696	2.5e-65	4.34e-64
Zc3h7a	1653.49	1.07208	0.0628149	17.0672	2.6e-65	4.51e-64
Adcy3	3237.37	-1.23002	0.0721037	-17.059	2.99e-65	5.19e-64
Amigo2	325.038	1.80707	0.10598	17.0511	3.43e-65	5.94e-64
Snhg6	205.515	1.89238	0.111066	17.0383	4.27e-65	7.38e-64
Ogfod1	9618.89	-0.812593	0.0476959	-17.0369	4.37e-65	7.55e-64
Hpgds	260.678	2.72082	0.159764	17.0302	4.9e-65	8.46e-64
Tcp11l1	2001.26	-1.52367	0.0894879	-17.0266	5.22e-65	9e-64
Psd2	1880.56	1.39102	0.0816974	17.0265	5.22e-65	9e-64
Atg101	1663.63	-0.997219	0.0585818	-17.0227	5.58e-65	9.6e-64
Kcnk4	594.45	2.13748	0.125615	17.0162	6.23e-65	1.07e-63
Urgcp	4271.28	-0.773596	0.0454785	-17.0101	6.91e-65	1.19e-63
Tcp11l2	662.803	1.38492	0.0814222	17.0091	7.03e-65	1.21e-63
Cdk7	1324.1	-1.21112	0.0712103	-17.0076	7.21e-65	1.24e-63
Smcr8	3175.1	-0.878778	0.0516801	-17.0042	7.65e-65	1.31e-63
Hexb	1545.75	1.82393	0.107294	16.9994	8.29e-65	1.42e-63
Mfsd12	1679.16	-1.02492	0.0602973	-16.9978	8.52e-65	1.46e-63
Clstn3	32574.2	-1.19114	0.0700913	-16.9941	9.09e-65	1.55e-63
Mpp3	3398.92	-0.889374	0.0523791	-16.9796	1.16e-64	1.99e-63
Steap2	453.167	2.26635	0.133487	16.978	1.19e-64	2.04e-63
Sin3b	6943.21	-1.30362	0.0768116	-16.9716	1.33e-64	2.27e-63
Dnase1l2	95.9373	4.73169	0.278891	16.9661	1.46e-64	2.49e-63
Thoc3	1789.69	-0.935325	0.0551429	-16.9618	1.57e-64	2.67e-63
Dusp15	483.327	2.14488	0.12647	16.9595	1.64e-64	2.78e-63
Ccnyl1	550.813	1.44344	0.0851465	16.9525	1.85e-64	3.13e-63
Minar1	195.614	2.15941	0.127419	16.9473	2.02e-64	3.42e-63
Pip4k2b	11873.3	-0.787789	0.046495	-16.9435	2.15e-64	3.64e-63
Abr	38214	-0.80888	0.0477497	-16.94	2.28e-64	3.86e-63
Fgd3	224.562	1.82782	0.107936	16.9343	2.51e-64	4.25e-63
Ppfia2	8601.64	-1.22199	0.0721772	-16.9304	2.68e-64	4.53e-63
Dnajc14	4043.67	-1.17619	0.0694934	-16.9252	2.94e-64	4.95e-63
Asap1	14860.6	-1.07244	0.0633977	-16.9161	3.42e-64	5.77e-63
Maob	774.87	1.89827	0.112217	16.9161	3.42e-64	5.77e-63
Ppp1r3g	265.766	2.59829	0.153611	16.9147	3.51e-64	5.9e-63
Polr2a	9569.54	-1.51307	0.0894786	-16.9098	3.81e-64	6.4e-63
Clcn1	129.337	2.78827	0.165006	16.898	4.66e-64	7.82e-63
Strada	1108.39	0.930701	0.0550812	16.8969	4.74e-64	7.96e-63
Pisd-ps1	418.988	1.35277	0.0800667	16.8955	4.86e-64	8.14e-63
Psmb4	7249.06	-0.982501	0.0581808	-16.887	5.61e-64	9.39e-63
Neto2	2202.64	1.47832	0.087549	16.8856	5.74e-64	9.6e-63
Ranbp3l	300.123	2.37828	0.140877	16.882	6.1e-64	1.02e-62
Bap1	9945.81	-0.715004	0.0423676	-16.8762	6.73e-64	1.12e-62
Kbtbd4	585.25	-1.38136	0.0818611	-16.8745	6.93e-64	1.16e-62
Fgf2	201.277	1.93544	0.114747	16.867	7.87e-64	1.31e-62
Efna5	2170.19	-1.57061	0.0931178	-16.8669	7.88e-64	1.31e-62
Tle6	100.552	2.99363	0.177488	16.8666	7.92e-64	1.32e-62
Magi1	7774.13	-0.862298	0.0511435	-16.8604	8.81e-64	1.46e-62
Acadl	789.323	1.68731	0.100104	16.8557	9.53e-64	1.58e-62
Sox1	297.675	2.48809	0.147666	16.8495	1.06e-63	1.76e-62
Msh6	1347.03	-1.21139	0.0719117	-16.8454	1.13e-63	1.88e-62
Papss1	3866.39	-0.593429	0.0352293	-16.8448	1.15e-63	1.9e-62
Saraf	14378.7	-0.706432	0.0419396	-16.844	1.16e-63	1.92e-62
Hipk1	7936.1	-0.815286	0.0484061	-16.8426	1.19e-63	1.96e-62
Kcnf1	13930.2	-0.964128	0.0572462	-16.8418	1.21e-63	1.99e-62
Mpst	531.949	1.73146	0.102844	16.8358	1.33e-63	2.2e-62
Etv1	7528.18	-1.42191	0.08446	-16.8354	1.34e-63	2.22e-62
Nefh	5350.82	-1.67422	0.0994877	-16.8284	1.51e-63	2.49e-62
Atp5a1	47362.2	-0.831113	0.0493911	-16.8272	1.54e-63	2.54e-62
Lynx1	32299.9	-1.19228	0.070861	-16.8256	1.58e-63	2.61e-62
Syt12	1971.73	-1.20505	0.0716564	-16.8171	1.83e-63	3e-62
Ina	17877.4	-1.45017	0.0863203	-16.7999	2.45e-63	4.01e-62
Trim36	357.764	-1.79362	0.106766	-16.7996	2.46e-63	4.03e-62
Dchs2	301.351	-3.11258	0.185421	-16.7866	3.06e-63	5.01e-62
Islr	502.401	2.71923	0.161994	16.786	3.09e-63	5.06e-62
Pcdh15	1169.15	2.03307	0.121175	16.7779	3.54e-63	5.79e-62
Rbm5	5676.77	1.06226	0.0633139	16.7776	3.56e-63	5.82e-62
Rnf19b	3539.61	-0.933953	0.0556735	-16.7756	3.68e-63	6.01e-62
Acvr2b	555.292	-1.32883	0.0792236	-16.7732	3.83e-63	6.25e-62
Gla	1194.43	-1.35299	0.0806889	-16.768	4.18e-63	6.82e-62
Magee1	11487.9	-1.02361	0.0610458	-16.7679	4.19e-63	6.83e-62
Zfp622	3066.6	-1.16126	0.0692663	-16.7651	4.39e-63	7.14e-62
Chmp7	5696.01	-0.706669	0.0421768	-16.7549	5.21e-63	8.47e-62
Ddx54	2615.71	-1.12594	0.067212	-16.7521	5.47e-63	8.88e-62
Ptprf	10833.8	-1.33984	0.0800403	-16.7396	6.75e-63	1.09e-61
Myo19	367.168	2.72687	0.162902	16.7393	6.77e-63	1.1e-61
Pla2g7	1754.68	2.75405	0.16455	16.7369	7.06e-63	1.14e-61
Neurl4	8551.69	-0.633179	0.0378315	-16.7368	7.07e-63	1.14e-61
Dhx38	3336.35	-1.2952	0.0774274	-16.7279	8.21e-63	1.33e-61
Efr3b	13835.4	-0.634973	0.0379696	-16.7232	8.88e-63	1.43e-61
Fry	14650.6	-1.19789	0.0716472	-16.7193	9.49e-63	1.53e-61
Prcc	3440.17	-1.24222	0.0743069	-16.7174	9.8e-63	1.58e-61
Spry2	4080.55	-1.16437	0.0696747	-16.7116	1.08e-62	1.74e-61
Idua	531.878	1.4836	0.0887885	16.7094	1.12e-62	1.8e-61
Ssr1	8427.85	-0.721082	0.0431582	-16.7079	1.15e-62	1.85e-61
Smad4	2565.09	-0.699005	0.0418443	-16.7049	1.21e-62	1.94e-61
Cpne5	4156.2	1.68404	0.100814	16.7044	1.22e-62	1.95e-61
Abcd4	382.654	1.61736	0.0968324	16.7027	1.25e-62	2.01e-61
Abcg1	5138.02	-1.17143	0.0701365	-16.7021	1.27e-62	2.03e-61
Slc4a1ap	2156.19	-1.36236	0.0815722	-16.7013	1.28e-62	2.05e-61
Sh3pxd2a	4706.37	-0.688101	0.0412067	-16.6988	1.34e-62	2.14e-61
Ddb2	197.15	2.58356	0.154788	16.691	1.52e-62	2.44e-61
Tmem170b	5645.15	-1.06401	0.0637791	-16.6828	1.75e-62	2.79e-61
BC006965	127.939	3.3948	0.20356	16.6771	1.92e-62	3.07e-61
Gas7	39433.3	-0.603304	0.0361977	-16.6669	2.28e-62	3.63e-61
Ptgds	15248.1	3.88706	0.233295	16.6615	2.5e-62	3.97e-61
Tspyl5	3631.88	-0.933512	0.0560317	-16.6604	2.54e-62	4.04e-61
Gpc5	908.127	1.81907	0.109228	16.6538	2.84e-62	4.51e-61
Pdzd8	5196.56	-0.946519	0.056861	-16.6462	3.22e-62	5.12e-61
Pts	644.002	1.32679	0.0797113	16.6449	3.3e-62	5.23e-61
Map7d1	20590.1	-1.2648	0.076048	-16.6316	4.11e-62	6.52e-61
Slc27a4	6448.86	-0.710508	0.0427409	-16.6236	4.7e-62	7.44e-61
Tasp1	1655.45	-1.02196	0.0614764	-16.6236	4.71e-62	7.44e-61
Arf6	1661.34	-0.967731	0.0582342	-16.6179	5.17e-62	8.17e-61
Usp5	13878.9	-0.871771	0.0524614	-16.6174	5.22e-62	8.24e-61
Tmx4	18364.1	-1.14817	0.0691009	-16.6159	5.35e-62	8.44e-61
Commd4	1339.9	1.02525	0.0617266	16.6095	5.95e-62	9.38e-61
Etf1	5171.22	-0.837408	0.0504307	-16.6051	6.4e-62	1.01e-60
B4galt5	3887.08	-1.02002	0.0614285	-16.605	6.41e-62	1.01e-60
Itpr1	60747.1	-0.941237	0.0566868	-16.6042	6.5e-62	1.02e-60
Cmya5	858.968	-1.74799	0.105299	-16.6002	6.94e-62	1.09e-60
Cacng4	1052.24	1.96006	0.118149	16.5897	8.28e-62	1.3e-60
Rtel1	530.304	1.64964	0.099471	16.5841	9.08e-62	1.42e-60
Mrps10	663.394	1.27552	0.0769172	16.583	9.25e-62	1.45e-60
Syngap1	29637.2	-0.993844	0.0599676	-16.573	1.09e-61	1.71e-60
Ccdc134	324.512	1.81489	0.109523	16.5708	1.13e-61	1.77e-60
Wdr66	434.497	1.91294	0.115462	16.5677	1.19e-61	1.86e-60
Lcor	1203.97	-1.40567	0.0848461	-16.5673	1.2e-61	1.88e-60
Hbb-bs	821.003	5.04895	0.304772	16.5663	1.22e-61	1.9e-60
Dpm1	419.149	1.86584	0.112711	16.5541	1.49e-61	2.33e-60
Ift27	466.137	1.30153	0.0787058	16.5366	2e-61	3.11e-60
Ctso	823.139	1.7282	0.104522	16.5343	2.08e-61	3.23e-60
Usp20	6286.59	-0.900847	0.0544887	-16.5327	2.13e-61	3.32e-60
Nt5c3	1686.09	0.98222	0.0594246	16.5288	2.27e-61	3.53e-60
Dhx30	7242.09	-0.786018	0.0475558	-16.5283	2.29e-61	3.56e-60
Dclk1	66269.5	-0.965644	0.0584298	-16.5266	2.36e-61	3.66e-60
Rab3c	40118.7	-1.28743	0.077986	-16.5085	3.19e-61	4.94e-60
Immt	7020.22	-0.670547	0.0406547	-16.4937	4.07e-61	6.3e-60
Smim1	264.428	2.07533	0.1259	16.4839	4.79e-61	7.41e-60
Npas3	321.505	1.84186	0.111743	16.483	4.86e-61	7.51e-60
Fbxo31	11552	-0.920258	0.0558394	-16.4804	5.07e-61	7.83e-60
Mylip	1270.6	-0.845068	0.0513079	-16.4705	5.98e-61	9.22e-60
Vmn2r84	100.856	5.26265	0.319534	16.4698	6.05e-61	9.32e-60
Eif2d	1066.03	0.894335	0.0543109	16.467	6.34e-61	9.76e-60
Pde4dip	18989.8	-1.35929	0.0825742	-16.4615	6.94e-61	1.07e-59
Papss2	255.656	2.23696	0.135914	16.4587	7.27e-61	1.12e-59
Gnb5	7712.1	-0.956517	0.0581168	-16.4585	7.29e-61	1.12e-59
Emx2	296.349	2.38394	0.144877	16.4549	7.74e-61	1.19e-59
Bcas1	1252.12	2.866	0.174256	16.447	8.81e-61	1.35e-59
Crybb1	109.791	3.81658	0.232087	16.4446	9.16e-61	1.4e-59
B3glct	715.24	1.28021	0.0778731	16.4397	9.94e-61	1.52e-59
Cstf2t	5441.18	-0.616241	0.0374869	-16.4388	1.01e-60	1.54e-59
Zfp182	349.045	1.56439	0.0951701	16.4378	1.03e-60	1.57e-59
Sdk2	6064.49	-1.8483	0.11248	-16.4323	1.12e-60	1.72e-59
Timm9	1014.23	1.29462	0.0788287	16.4232	1.31e-60	1.99e-59
Extl3	11643.9	-0.74716	0.0454993	-16.4214	1.34e-60	2.05e-59
Plekhb2	14625	-0.60756	0.0370061	-16.4178	1.43e-60	2.17e-59
Rps21	2999.19	2.05808	0.12539	16.4135	1.53e-60	2.33e-59
Fchsd1	562.602	-1.67121	0.101829	-16.4119	1.57e-60	2.39e-59
Ppip5k1	9604.61	-0.777934	0.0474034	-16.4109	1.6e-60	2.43e-59
Kat14	2002.06	-0.799407	0.0487183	-16.4088	1.66e-60	2.51e-59
Dhtkd1	296.017	2.14475	0.130792	16.3982	1.97e-60	2.99e-59
Gpld1	771.491	1.5629	0.0953109	16.3979	1.98e-60	3e-59
Churc1	163.185	2.04409	0.124684	16.3942	2.1e-60	3.19e-59
Kansl1l	336.297	1.57705	0.0962107	16.3916	2.2e-60	3.32e-59
Arhgap45	253.694	2.04715	0.124893	16.3912	2.21e-60	3.34e-59
Sgcb	2397.71	0.70757	0.0431697	16.3904	2.24e-60	3.38e-59
Lgals1	313.309	2.62278	0.160084	16.3838	2.5e-60	3.77e-59
Jmjd4	2571.94	-0.870595	0.0531514	-16.3795	2.68e-60	4.04e-59
Pdk4	221.086	2.24453	0.137071	16.3749	2.89e-60	4.35e-59
Mcm2	492.449	-2.12457	0.129776	-16.371	3.08e-60	4.64e-59
Dpp7	626.483	1.47731	0.090312	16.3578	3.82e-60	5.75e-59
Rpl26	4743.89	1.78095	0.108914	16.352	4.21e-60	6.33e-59
Dcp2	5707.32	-0.906644	0.0554574	-16.3485	4.46e-60	6.7e-59
Tmem178b	12353.1	-1.12808	0.069013	-16.3459	4.65e-60	6.98e-59
Igsf11	725.032	1.25576	0.0768657	16.337	5.38e-60	8.06e-59
Cdh20	1491.59	-1.49968	0.0918373	-16.3298	6.06e-60	9.08e-59
Pou6f2	147.509	2.51035	0.15377	16.3254	6.51e-60	9.74e-59
Edem3	3941.13	-0.932115	0.0571403	-16.3127	8.01e-60	1.2e-58
Rlbp1	367.345	2.9196	0.178979	16.3126	8.03e-60	1.2e-58
Sardh	406.013	1.34798	0.0826574	16.308	8.65e-60	1.29e-58
Sox2ot	322.516	2.94543	0.180633	16.3062	8.92e-60	1.33e-58
Eef1a2	63931.5	-0.72043	0.0441843	-16.3051	9.08e-60	1.35e-58
Trem2	329.681	2.48803	0.152609	16.3033	9.36e-60	1.39e-58
Hmox2	2359.3	-0.793027	0.0486954	-16.2855	1.25e-59	1.86e-58
Kcnk10	742.079	-1.47452	0.0905549	-16.2831	1.3e-59	1.93e-58
Eno2	52694.6	-0.671079	0.0412132	-16.2831	1.3e-59	1.93e-58
Plp1	16350	3.70718	0.227749	16.2775	1.43e-59	2.12e-58
Yaf2	3705.81	0.733069	0.0450399	16.276	1.46e-59	2.17e-58
Topbp1	1600.55	-0.960628	0.0590339	-16.2725	1.55e-59	2.29e-58
Klf13	14927.3	-0.810758	0.049826	-16.2718	1.57e-59	2.32e-58
Psap	95685.7	-0.624017	0.0383797	-16.2591	1.93e-59	2.85e-58
Pikfyve	4433.7	-1.03812	0.0638756	-16.2522	2.15e-59	3.18e-58
Moxd1	171.622	3.26999	0.201253	16.2481	2.3e-59	3.4e-58
Nkain4	491.406	1.57337	0.0968721	16.2418	2.55e-59	3.77e-58
Bysl	1761.99	-0.86314	0.053162	-16.236	2.81e-59	4.14e-58
B3galt5	1927.45	-1.25529	0.0773538	-16.2279	3.2e-59	4.72e-58
Letm1	5999.63	-0.811041	0.0499798	-16.2274	3.23e-59	4.75e-58
Lnpep	9398.43	-1.42997	0.0881449	-16.2229	3.47e-59	5.11e-58
Hectd1	11083	-1.1301	0.0696875	-16.2167	3.84e-59	5.65e-58
Rpl9-ps6	214.195	1.89473	0.116839	16.2166	3.85e-59	5.66e-58
Sema4g	708.069	1.6274	0.100391	16.2107	4.24e-59	6.22e-58
Gabra4	4232.78	0.978983	0.0603946	16.2098	4.3e-59	6.31e-58
Sfmbt1	2445.45	-0.969632	0.0598357	-16.2049	4.66e-59	6.82e-58
Stac2	11516.7	-1.24063	0.0765801	-16.2004	5.01e-59	7.33e-58
Nup50	2694.67	-0.962773	0.0594401	-16.1974	5.26e-59	7.7e-58
Nck2	2432.62	-0.971022	0.0599715	-16.1914	5.8e-59	8.48e-58
Fbln7	194.594	-1.87265	0.115674	-16.189	6.03e-59	8.8e-58
Smarcc1	5312.29	-1.01506	0.0627082	-16.1871	6.22e-59	9.07e-58
Afg3l2	6312.16	-0.983603	0.0607803	-16.1829	6.66e-59	9.7e-58
Pter	4820.81	1.13609	0.070204	16.1827	6.68e-59	9.73e-58
Fut10	557.978	-1.17081	0.0723525	-16.182	6.75e-59	9.83e-58
Nipal3	7098.46	-0.926346	0.0572459	-16.1819	6.77e-59	9.85e-58
Tmem173	86.6774	2.63519	0.162889	16.1778	7.23e-59	1.05e-57
Jakmip2	4658.4	-1.22306	0.0756065	-16.1767	7.37e-59	1.07e-57
Kif26b	1821.3	-1.43828	0.0889146	-16.176	7.45e-59	1.08e-57
Arhgef1	1989.39	1.13362	0.0700968	16.1722	7.93e-59	1.15e-57
Bhlhe40	11920.6	-1.27016	0.0785509	-16.1699	8.22e-59	1.19e-57
Ltk	1341.75	1.53643	0.0950192	16.1697	8.25e-59	1.19e-57
Donson	556.333	1.12071	0.0693169	16.1679	8.5e-59	1.23e-57
Ybx2	116.231	3.03005	0.18742	16.1671	8.6e-59	1.24e-57
Htr2c	671.869	1.42194	0.0879551	16.1667	8.67e-59	1.25e-57
Ccdc82	908.805	1.42531	0.0881757	16.1644	8.99e-59	1.3e-57
Fam13b	4159.16	-1.14567	0.0708764	-16.1644	8.99e-59	1.3e-57
Cdh19	313.733	2.90407	0.17969	16.1615	9.42e-59	1.36e-57
Pld2	554.064	1.43322	0.0887901	16.1417	1.3e-58	1.87e-57
Psmc2	5226.84	-0.844901	0.0523634	-16.1354	1.44e-58	2.07e-57
Acsf2	391.814	1.55544	0.0963999	16.1353	1.44e-58	2.07e-57
Dync1li2	14674.3	-0.975348	0.0604611	-16.1318	1.52e-58	2.19e-57
Mrgbp	555.717	1.29069	0.0800178	16.1301	1.57e-58	2.25e-57
Tenm4	11498.7	-1.06247	0.0659283	-16.1156	1.98e-58	2.84e-57
Snd1	5228.83	-0.790305	0.0490465	-16.1134	2.05e-58	2.94e-57
Aldh1l1	1485.81	1.87202	0.116216	16.1081	2.24e-58	3.2e-57
Slc25a37	1318.41	1.11879	0.0694905	16.0999	2.56e-58	3.65e-57
Rmdn1	278.187	1.68519	0.104673	16.0995	2.57e-58	3.67e-57
Fxr2	8676.95	-0.999284	0.0620749	-16.098	2.63e-58	3.76e-57
Itga8	275.28	2.12787	0.132195	16.0965	2.7e-58	3.85e-57
Scn1a	14852.7	-1.59062	0.098833	-16.094	2.81e-58	4.01e-57
Chl1	12744.3	-1.22813	0.0763106	-16.0939	2.82e-58	4.01e-57
Eif5a2	3676.63	-0.846223	0.0526116	-16.0843	3.29e-58	4.68e-57
Kcnq1ot1	1703.71	2.2191	0.138039	16.0759	3.77e-58	5.36e-57
Rbm27	2342.89	-1.07925	0.0671376	-16.0753	3.8e-58	5.4e-57
Lag3	208.709	2.53212	0.157601	16.0666	4.37e-58	6.21e-57
Osbpl10	3148.94	-0.987515	0.0614642	-16.0665	4.38e-58	6.21e-57
Rnf207	192.696	2.23642	0.139199	16.0663	4.39e-58	6.23e-57
Agbl3	237.674	1.85598	0.115535	16.0642	4.55e-58	6.44e-57
Dffb	274.52	2.12744	0.132454	16.0618	4.73e-58	6.69e-57
Creb3l1	379.938	-2.35026	0.146508	-16.0418	6.52e-58	9.22e-57
Plcd1	395.332	1.64979	0.102863	16.0387	6.85e-58	9.68e-57
Ap1g2	188.529	2.77263	0.172877	16.0382	6.91e-58	9.76e-57
Ppm1f	5223.92	-0.636075	0.0396602	-16.0381	6.92e-58	9.76e-57
Iffo2	1517.37	-1.00733	0.0628101	-16.0377	6.97e-58	9.82e-57
Kcnq2	34488.7	-0.787947	0.0491352	-16.0363	7.13e-58	1e-56
Tbce	1292.73	1.38592	0.0864598	16.0297	7.93e-58	1.12e-56
Ly86	184.739	2.46055	0.153529	16.0266	8.33e-58	1.17e-56
Chn1	37815	-0.810708	0.0506259	-16.0137	1.03e-57	1.44e-56
Stk24	2736.79	-0.673284	0.0420493	-16.0118	1.06e-57	1.49e-56
Hk1	30805.2	-0.897748	0.0560901	-16.0055	1.17e-57	1.64e-56
Hist1h3e	168.731	-7.06115	0.441532	-15.9924	1.44e-57	2.03e-56
Zbtb10	837.373	-1.3047	0.0816143	-15.9861	1.6e-57	2.24e-56
Lrif1	549.088	1.45007	0.0907248	15.9832	1.67e-57	2.34e-56
Rps27rt	141.79	2.64046	0.165216	15.9818	1.71e-57	2.39e-56
P2rx7	249.157	2.2757	0.142481	15.972	2e-57	2.8e-56
Mecp2	9712.15	-0.678022	0.0424633	-15.9672	2.16e-57	3.02e-56
Cyp2u1	739.905	-1.00934	0.0632231	-15.9648	2.25e-57	3.14e-56
Spi1	95.21	2.99599	0.187697	15.9618	2.36e-57	3.29e-56
Rbsn	3755.67	-0.71608	0.0448749	-15.9572	2.54e-57	3.53e-56
Lonrf1	2554.37	-1.02737	0.0643875	-15.9561	2.58e-57	3.6e-56
Islr2	3004.04	1.8481	0.115906	15.9448	3.1e-57	4.31e-56
Reln	7314.08	-1.36429	0.0855765	-15.9424	3.22e-57	4.47e-56
Dnajc5	25421.3	-0.582925	0.0365655	-15.9419	3.24e-57	4.5e-56
Pum1	6905.16	-0.642302	0.040307	-15.9352	3.61e-57	5.01e-56
Fyco1	1761.73	1.40662	0.0882878	15.9322	3.79e-57	5.25e-56
Sema6d	4052.47	-0.936596	0.0587903	-15.9311	3.85e-57	5.34e-56
Prdm16os	358.564	2.08414	0.13085	15.9277	4.07e-57	5.64e-56
Zfp467	547.593	1.51889	0.0953687	15.9265	4.15e-57	5.74e-56
Armh4	2361.78	-0.992149	0.0623045	-15.9242	4.31e-57	5.95e-56
Pcyox1l	1143.7	-1.05352	0.066205	-15.913	5.15e-57	7.12e-56
Clcn6	6640.53	-0.634895	0.0399262	-15.9017	6.17e-57	8.52e-56
Cntn1	27973.6	-0.92583	0.058248	-15.8946	6.9e-57	9.53e-56
Snrk	5791.56	-0.713219	0.0448817	-15.8911	7.3e-57	1.01e-55
Hax1	1961.65	-0.909118	0.0572381	-15.8831	8.3e-57	1.14e-55
Atg16l2	766.077	1.50588	0.0948323	15.8794	8.8e-57	1.21e-55
Klc1	47675.2	-0.884366	0.0556984	-15.8778	9.03e-57	1.24e-55
Erbin	2184.62	1.39331	0.0877549	15.8773	9.11e-57	1.25e-55
Arpp19	12065.8	1.02718	0.0647008	15.8758	9.31e-57	1.28e-55
Kif26a	1432.57	-2.07117	0.130617	-15.8569	1.26e-56	1.73e-55
Phlpp2	5034.99	-0.773676	0.0487922	-15.8565	1.27e-56	1.74e-55
Nek7	1683.9	1.15613	0.0729201	15.8548	1.3e-56	1.79e-55
Setbp1	3062.95	-1.01977	0.0643215	-15.8543	1.31e-56	1.8e-55
Foxp1	5591.81	-0.699258	0.0441074	-15.8536	1.33e-56	1.82e-55
Lonp1	5536.05	-0.941182	0.0593812	-15.8498	1.41e-56	1.93e-55
Atcayos	89.2228	3.28766	0.207462	15.8471	1.47e-56	2.01e-55
Rbis	504.99	1.34659	0.0850227	15.838	1.7e-56	2.32e-55
Prdx6	4820.02	1.41394	0.0892789	15.8374	1.72e-56	2.34e-55
Gsap	201.781	2.43071	0.153486	15.8367	1.74e-56	2.37e-55
Sorbs2os	135.217	3.98211	0.251484	15.8345	1.8e-56	2.45e-55
Acvr1b	10863.9	-0.753562	0.0475952	-15.8327	1.85e-56	2.52e-55
Emid1	159.422	2.25049	0.142146	15.8322	1.87e-56	2.54e-55
Mtm1	241.289	1.77068	0.111868	15.8284	1.98e-56	2.69e-55
Tgoln1	8098.66	-0.724016	0.0457511	-15.8251	2.09e-56	2.84e-55
Lrrc7	7907.3	-1.31164	0.082889	-15.824	2.13e-56	2.88e-55
Zfp275	970.222	1.09493	0.0691948	15.8238	2.13e-56	2.89e-55
Pak3	8801.08	-1.0851	0.0686082	-15.8158	2.42e-56	3.28e-55
B3gat2	178.476	1.73817	0.109929	15.8117	2.58e-56	3.5e-55
Itgb8	1942.56	1.65416	0.104662	15.8049	2.88e-56	3.9e-55
Scd1	4417.88	1.67092	0.105736	15.8028	2.98e-56	4.02e-55
Sema5b	461.059	3.26901	0.206926	15.7979	3.22e-56	4.34e-55
Ndp	199.198	2.54692	0.161233	15.7965	3.29e-56	4.44e-55
Dgkg	3743.62	-1.36653	0.0865112	-15.796	3.31e-56	4.47e-55
Ring1	1012.51	0.948286	0.0600488	15.7919	3.54e-56	4.77e-55
Pabpc4	3078.03	-1.09891	0.0695962	-15.7898	3.65e-56	4.92e-55
Gdf10	99.1314	3.44305	0.218114	15.7856	3.91e-56	5.26e-55
Bcl2l13	3239.72	-0.710646	0.0450283	-15.7822	4.12e-56	5.55e-55
Spag1	414.595	1.56565	0.0992138	15.7806	4.23e-56	5.69e-55
Pfkfb3	2799.76	-1.08046	0.068483	-15.7771	4.47e-56	6.01e-55
Lrp11	12135.1	-0.722398	0.0458119	-15.7688	5.1e-56	6.84e-55
Lrrc57	1023.75	1.02973	0.0653115	15.7664	5.3e-56	7.1e-55
Ppp6r2	6792.78	-0.607152	0.0385141	-15.7644	5.47e-56	7.33e-55
Capn6	68.4368	3.8241	0.242769	15.752	6.65e-56	8.91e-55
Hspa9	13356.7	-1.0107	0.064186	-15.7464	7.27e-56	9.72e-55
Rap1gap2	24265.8	-0.592676	0.0376419	-15.7451	7.42e-56	9.92e-55
Mmaa	893.866	1.0215	0.0648807	15.7443	7.52e-56	1e-54
Rufy2	3307.02	0.912227	0.0579423	15.7437	7.58e-56	1.01e-54
Aopep	1082.88	1.12151	0.0712522	15.74	8.05e-56	1.07e-54
Rasgef1b	1949.52	1.33823	0.0850264	15.7391	8.17e-56	1.09e-54
Zfp84	943.484	-0.978807	0.0621932	-15.7382	8.28e-56	1.1e-54
Lemd3	3324.89	-0.911403	0.0579145	-15.7371	8.43e-56	1.12e-54
Trim39	1268.22	1.1011	0.0700266	15.724	1.04e-55	1.38e-54
Zfp668	1228.56	-0.848253	0.0539591	-15.7203	1.1e-55	1.46e-54
Pcdhac2	2768.09	-1.19945	0.0763048	-15.7191	1.12e-55	1.48e-54
Col26a1	169.934	2.94817	0.187577	15.7171	1.16e-55	1.53e-54
Rassf2	2005.35	1.07658	0.0685174	15.7126	1.24e-55	1.64e-54
Chd4	13556.2	-0.937015	0.0596574	-15.7066	1.36e-55	1.81e-54
Susd1	773.461	-1.29243	0.0823132	-15.7014	1.48e-55	1.96e-54
Acss1	585.047	1.93376	0.123164	15.7007	1.5e-55	1.98e-54
Ccar2	5552.33	-0.667022	0.0424875	-15.6993	1.53e-55	2.02e-54
Atp6v1b2	51496.3	-0.761473	0.0485174	-15.6949	1.64e-55	2.17e-54
Lpar1	486.964	1.97444	0.12585	15.6888	1.81e-55	2.38e-54
Tigar	2557.16	-0.924315	0.0589337	-15.684	1.95e-55	2.57e-54
Pdpk1	10498.9	-0.799637	0.0509936	-15.6811	2.04e-55	2.68e-54
Tsr2	3676.52	-1.00049	0.0638048	-15.6804	2.06e-55	2.71e-54
Cpne9	1857.02	3.052	0.19469	15.6762	2.2e-55	2.9e-54
Efemp1	284.747	2.77643	0.177148	15.6729	2.32e-55	3.05e-54
Smg8	1018.62	-0.957623	0.0611753	-15.6538	3.13e-55	4.12e-54
Luzp2	6581.77	1.30461	0.0833581	15.6507	3.29e-55	4.32e-54
Gt(ROSA)26Sor	247.976	4.14595	0.264968	15.647	3.48e-55	4.57e-54
Luzp1	7850.98	-1.28182	0.0819369	-15.644	3.65e-55	4.78e-54
Acot11	942.618	1.48895	0.0952037	15.6397	3.91e-55	5.12e-54
Sms-ps	990.677	-1.49961	0.095905	-15.6365	4.11e-55	5.38e-54
Zfyve21	341.131	1.83579	0.117405	15.6364	4.12e-55	5.38e-54
Grb14	651.79	1.15762	0.0740933	15.6238	5.01e-55	6.55e-54
Tpp1	2301.97	1.1831	0.0757441	15.6197	5.35e-55	6.99e-54
Trpc5	1299.57	-1.75535	0.112451	-15.6099	6.23e-55	8.14e-54
Dffa	3112.81	-0.947134	0.0607063	-15.6019	7.07e-55	9.22e-54
Mat2a	5702.51	0.892463	0.0572094	15.5999	7.29e-55	9.5e-54
Mark4	7545.84	-1.04784	0.0671869	-15.5959	7.76e-55	1.01e-53
Cplane1	2783.71	0.954739	0.0612413	15.5898	8.54e-55	1.11e-53
Wdr20	1363.31	-0.840248	0.053898	-15.5896	8.57e-55	1.11e-53
Cpq	228.784	2.44015	0.156548	15.5873	8.89e-55	1.16e-53
Lcorl	724.444	1.44609	0.0927895	15.5846	9.26e-55	1.2e-53
Zfp760	341.414	1.56677	0.100555	15.5812	9.78e-55	1.27e-53
Msh2	2187.18	-0.970127	0.0622933	-15.5735	1.1e-54	1.43e-53
Spty2d1	1446.64	-0.918214	0.0589671	-15.5716	1.13e-54	1.47e-53
Ctxn2	166.899	2.10614	0.135258	15.5712	1.14e-54	1.48e-53
Brinp1	13685.4	-0.839009	0.0539024	-15.5653	1.25e-54	1.62e-53
Zfhx3	558.915	-1.46868	0.0943616	-15.5644	1.27e-54	1.64e-53
Synj2	8039.27	-1.10502	0.0710425	-15.5543	1.49e-54	1.92e-53
Supt16	3563.87	-1.31656	0.0846483	-15.5534	1.51e-54	1.95e-53
Setd4	299.919	1.4796	0.0951456	15.5509	1.57e-54	2.02e-53
Ppox	688.938	1.4206	0.0913914	15.5441	1.74e-54	2.25e-53
Brap	4732.94	-0.793969	0.0510889	-15.5409	1.83e-54	2.36e-53
Zfp644	3737.11	-0.804923	0.051828	-15.5307	2.15e-54	2.77e-53
Nr2e1	385.856	2.30352	0.148325	15.5302	2.17e-54	2.79e-53
Fam229b	304.659	1.65398	0.106518	15.5277	2.25e-54	2.9e-53
Atp1b3	2986.99	0.907851	0.0584771	15.5249	2.35e-54	3.03e-53
Disp3	1037.25	1.56938	0.101095	15.5239	2.39e-54	3.07e-53
Vash1	1583.16	-0.893849	0.057581	-15.5233	2.41e-54	3.1e-53
Plgrkt	341.133	1.72573	0.111177	15.5223	2.45e-54	3.14e-53
Selenoi	4297.07	-0.822108	0.0529784	-15.5178	2.63e-54	3.37e-53
Trim2	22272.7	-0.687648	0.0443234	-15.5143	2.78e-54	3.55e-53
Uggt2	1204.29	1.59859	0.10305	15.5127	2.85e-54	3.64e-53
Zbtb4	10561.5	-0.85306	0.0550061	-15.5085	3.04e-54	3.89e-53
Galnt13	2351.55	-1.0986	0.0708851	-15.4983	3.56e-54	4.55e-53
Ddx1	9619.16	-1.10307	0.0711955	-15.4936	3.83e-54	4.89e-53
Larp6	1988.97	-0.652295	0.0421362	-15.4806	4.69e-54	5.98e-53
Nbas	2706.3	-1.05273	0.06804	-15.4723	5.34e-54	6.8e-53
Phrf1	3512.11	-0.779429	0.0503818	-15.4704	5.49e-54	7e-53
Rpl22l1	572.312	1.75772	0.113629	15.469	5.62e-54	7.16e-53
Rasgef1c	1133.89	1.76573	0.114149	15.4686	5.65e-54	7.19e-53
Nphp3	255.516	2.14268	0.138533	15.4669	5.8e-54	7.38e-53
Cdk9	3364.09	0.748777	0.0484217	15.4637	6.1e-54	7.75e-53
Zfp382	854.165	-1.37042	0.0886853	-15.4526	7.24e-54	9.2e-53
Atp12a	71.0644	-2.934	0.189908	-15.4496	7.59e-54	9.63e-53
Mrps34	662.606	-1.14434	0.0740901	-15.4453	8.12e-54	1.03e-52
Psmg2	413.171	1.11032	0.0718957	15.4435	8.34e-54	1.06e-52
Idh2	1019.05	1.53011	0.0990827	15.4427	8.44e-54	1.07e-52
Cdc25a	486.497	-1.25561	0.0813193	-15.4405	8.75e-54	1.11e-52
Tmem127	6981.7	-0.67208	0.0435337	-15.4381	9.07e-54	1.15e-52
Ankrd24	1491.03	1.23086	0.0797437	15.4351	9.5e-54	1.2e-52
Emc7	7326.98	-0.78001	0.0505435	-15.4325	9.9e-54	1.25e-52
Cbln4	218.554	2.59601	0.168267	15.4279	1.06e-53	1.34e-52
Bace1	5126.39	-0.931245	0.0603631	-15.4274	1.07e-53	1.35e-52
Lonp2	3810.55	-0.753272	0.0488356	-15.4246	1.12e-53	1.41e-52
Fam228a	78.9709	3.30983	0.214604	15.423	1.15e-53	1.44e-52
Rpl10	4365.8	1.60703	0.104256	15.4142	1.31e-53	1.65e-52
Ctnnbip1	1877.55	-0.991846	0.0643799	-15.4061	1.49e-53	1.87e-52
Tnip1	1763.03	-0.901631	0.0585683	-15.3945	1.78e-53	2.24e-52
Pik3cb	2337.93	-0.781649	0.0507788	-15.3932	1.82e-53	2.28e-52
Slc5a3	2454.4	-1.62013	0.105271	-15.3901	1.91e-53	2.39e-52
Eif3b	7208.53	-1.18012	0.0767063	-15.3849	2.07e-53	2.59e-52
Adgre1	174.365	2.5505	0.165811	15.382	2.16e-53	2.71e-52
Rapgef3	900.676	1.85925	0.120894	15.3792	2.26e-53	2.83e-52
Dcun1d3	1429.61	-0.96596	0.0628157	-15.3777	2.31e-53	2.89e-52
Tbc1d10b	5346.43	-0.646331	0.0420536	-15.3692	2.63e-53	3.29e-52
Zfp646	1912.26	-0.80588	0.0524438	-15.3665	2.74e-53	3.43e-52
Nelfb	3316.5	-0.725633	0.0472247	-15.3655	2.79e-53	3.48e-52
Nf2	6923.29	-0.807878	0.0525885	-15.3623	2.93e-53	3.66e-52
Hnrnpk	15558.2	-0.685591	0.0446298	-15.3617	2.96e-53	3.69e-52
Ubfd1	4165.29	-1.2906	0.0840642	-15.3526	3.4e-53	4.24e-52
Smpd2	317.921	1.61885	0.105449	15.352	3.44e-53	4.28e-52
Osgepl1	349.809	1.23775	0.080646	15.3479	3.66e-53	4.55e-52
Mbd6	1380.69	1.68798	0.110011	15.3438	3.9e-53	4.85e-52
Anapc2	4726.61	-0.544649	0.0354999	-15.3423	3.99e-53	4.96e-52
Hnrnpul1	6712.39	-0.707172	0.0461073	-15.3375	4.29e-53	5.33e-52
Slc25a34	239.078	2.64978	0.172794	15.3349	4.47e-53	5.55e-52
Sbno1	12157.9	-0.972377	0.0634412	-15.3272	5.03e-53	6.24e-52
Casp2	428.581	1.21399	0.079246	15.3192	5.69e-53	7.05e-52
P3h3	536.959	1.84154	0.120219	15.3182	5.78e-53	7.15e-52
Rnf25	1231.62	0.79306	0.0517752	15.3174	5.85e-53	7.24e-52
Dbt	573.775	1.1578	0.0755988	15.3151	6.07e-53	7.5e-52
Snx19	4726.37	-0.606226	0.0395957	-15.3104	6.52e-53	8.05e-52
Dmpk	464.044	1.99851	0.130701	15.2907	8.81e-53	1.09e-51
Atp6v1c1	14767	-0.597999	0.0391125	-15.2892	9.02e-53	1.11e-51
Minar2	1420.41	0.932333	0.0609934	15.2858	9.51e-53	1.17e-51
Scarb2	7852.03	-0.753629	0.0493118	-15.2829	9.94e-53	1.22e-51
Plpp6	3168.34	-0.648318	0.0424254	-15.2814	1.02e-52	1.25e-51
Chst15	3944.95	-0.92266	0.0604169	-15.2716	1.18e-52	1.46e-51
Antxr1	518.85	1.36632	0.0895111	15.2643	1.32e-52	1.63e-51
Slc36a1	7711.36	-0.880809	0.0577205	-15.2599	1.41e-52	1.74e-51
Spats2	2031.85	-0.756686	0.0496095	-15.2529	1.58e-52	1.94e-51
Ppm1g	4233.41	-0.815646	0.0534903	-15.2485	1.69e-52	2.07e-51
Nsd3	6869.98	-0.723011	0.0474315	-15.2433	1.82e-52	2.24e-51
Cep95	265.412	1.59758	0.104815	15.2419	1.86e-52	2.28e-51
Mtcp1	130.708	2.68625	0.176297	15.237	2.01e-52	2.46e-51
Ccdc62	80.8664	3.30484	0.216989	15.2305	2.22e-52	2.72e-51
Ypel1	1099.72	1.37908	0.090549	15.2303	2.23e-52	2.72e-51
Uqcrc2	8328.56	-0.703771	0.046209	-15.2302	2.23e-52	2.73e-51
Mapk8ip3	33972.7	-0.77312	0.0507683	-15.2284	2.29e-52	2.8e-51
Megf11	996.314	1.56055	0.102523	15.2215	2.55e-52	3.11e-51
Grwd1	954.936	-0.827641	0.0543781	-15.2201	2.6e-52	3.17e-51
Itsn1	12274.5	-0.871541	0.0572639	-15.2197	2.62e-52	3.19e-51
Slc35b3	394.79	1.78248	0.11715	15.2153	2.8e-52	3.41e-51
Casz1	974.526	-1.34605	0.0885015	-15.2094	3.07e-52	3.73e-51
Pdlim1	780.315	-1.91601	0.12599	-15.2076	3.15e-52	3.83e-51
Tbc1d5	1851.34	0.780006	0.0512976	15.2055	3.25e-52	3.95e-51
Pnmal2	22796.5	-0.839482	0.0552324	-15.1991	3.59e-52	4.36e-51
Acp6	474.974	1.459	0.0959955	15.1987	3.61e-52	4.38e-51
Il17ra	801.403	1.75829	0.115689	15.1984	3.62e-52	4.39e-51
Lhfpl4	9249.46	-0.744964	0.0490195	-15.1973	3.69e-52	4.47e-51
Aen	1138.24	-0.796538	0.0524321	-15.1918	4.01e-52	4.86e-51
Uhmk1	24495.9	-0.925375	0.0609196	-15.1901	4.11e-52	4.98e-51
Hacd1	174.859	1.59034	0.10473	15.1852	4.43e-52	5.36e-51
Vwa3a	331.998	1.84368	0.121423	15.1839	4.52e-52	5.46e-51
Pcnx3	5045.65	-0.825081	0.0543519	-15.1804	4.77e-52	5.77e-51
Pde7a	1190.31	1.03305	0.0680813	15.1737	5.28e-52	6.37e-51
Chsy3	1403.22	-1.20853	0.0796496	-15.1731	5.33e-52	6.43e-51
Lrrc38	70.1278	3.6257	0.239094	15.1643	6.1e-52	7.35e-51
Unc5c	2482.23	-1.29553	0.085442	-15.1627	6.25e-52	7.53e-51
Vps18	4061.57	-0.837771	0.0552534	-15.1623	6.28e-52	7.56e-51
Peg13	24813	-1.0234	0.0675011	-15.1613	6.38e-52	7.68e-51
Atg7	2258.67	-1.05708	0.0697628	-15.1525	7.29e-52	8.77e-51
Zyg11b	18424.6	-0.966418	0.0637952	-15.1488	7.72e-52	9.28e-51
Cand1	10014	-0.818653	0.0540604	-15.1433	8.39e-52	1.01e-50
Golga3	5007.66	-0.969646	0.0640349	-15.1425	8.5e-52	1.02e-50
Pld4	197.308	2.95826	0.195419	15.138	9.09e-52	1.09e-50
Ston2	545.846	1.80509	0.119253	15.1367	9.28e-52	1.11e-50
Enpp2	6563.43	1.15213	0.0762325	15.1133	1.32e-51	1.58e-50
Lgi4	326.984	2.38843	0.158129	15.1043	1.52e-51	1.82e-50
Mpeg1	1031.43	1.66078	0.109977	15.1012	1.59e-51	1.9e-50
Mchr1	1086.3	-0.951112	0.0629988	-15.0973	1.69e-51	2.02e-50
Fam45a	910.839	1.01894	0.0674986	15.0957	1.73e-51	2.06e-50
Adar	10769.2	-0.867484	0.05747	-15.0946	1.76e-51	2.1e-50
Myt1l	19605.2	-0.883583	0.0585514	-15.0907	1.86e-51	2.22e-50
Cpne4	2081.27	1.97799	0.131107	15.0868	1.98e-51	2.36e-50
Marf1	10193.8	-0.874029	0.0579346	-15.0865	1.99e-51	2.37e-50
Dot1l	2770.15	1.40721	0.0933267	15.0783	2.25e-51	2.68e-50
Tsc22d4	1895.74	1.41216	0.0936637	15.077	2.3e-51	2.73e-50
Aspa	186.843	3.55889	0.236089	15.0743	2.39e-51	2.84e-50
Hdac10	492.397	1.35103	0.0896312	15.0733	2.43e-51	2.89e-50
Uckl1	653.854	1.11408	0.0739212	15.0712	2.51e-51	2.98e-50
Bdnf	2990.89	-1.56822	0.104138	-15.0591	3.01e-51	3.57e-50
Cds1	9247.4	-0.991677	0.0658573	-15.058	3.06e-51	3.63e-50
Sdc2	1491.23	0.808944	0.0537303	15.0556	3.17e-51	3.76e-50
Sla	335.228	2.63935	0.175347	15.0521	3.34e-51	3.96e-50
Kif21a	17761.2	-1.04129	0.0691858	-15.0507	3.42e-51	4.04e-50
Arhgef19	417.278	2.2349	0.148523	15.0475	3.59e-51	4.24e-50
Kcnh4	661.066	2.26042	0.150278	15.0415	3.92e-51	4.64e-50
Mapk1ip1	905.606	1.80696	0.120186	15.0347	4.35e-51	5.14e-50
Tmem230	628.811	1.29035	0.0858965	15.0221	5.26e-51	6.21e-50
Skp2	244.262	1.72579	0.114907	15.019	5.51e-51	6.51e-50
Tiam2	4842.1	-0.914534	0.0609078	-15.015	5.85e-51	6.9e-50
S100a1	870.233	1.53721	0.102382	15.0145	5.9e-51	6.95e-50
Ppp1r15b	3210.08	-0.853903	0.0568789	-15.0126	6.07e-51	7.15e-50
Tshz3	2659.35	-1.08256	0.0721143	-15.0117	6.16e-51	7.24e-50
Scn7a	252.778	2.80287	0.186752	15.0086	6.45e-51	7.59e-50
Sbf1	14810.4	-0.827083	0.055112	-15.0073	6.57e-51	7.73e-50
Fbxo42	3462.96	-0.854907	0.0569785	-15.004	6.91e-51	8.12e-50
Mtmr7	3933.65	-0.689741	0.0459725	-15.0033	6.98e-51	8.19e-50
Mbtd1	1023.93	1.04065	0.0693652	15.0025	7.07e-51	8.29e-50
Syne4	94.9123	3.23238	0.215469	15.0016	7.17e-51	8.4e-50
Gapdhs	65.9928	2.96078	0.197388	14.9998	7.36e-51	8.62e-50
Ak1	7049.67	-0.743822	0.0495924	-14.9987	7.49e-51	8.76e-50
Col24a1	106.751	4.0603	0.270738	14.9971	7.67e-51	8.97e-50
Zfp609	4743.19	-1.40339	0.0936078	-14.9922	8.25e-51	9.65e-50
Unkl	1412.22	-0.80763	0.0538765	-14.9904	8.49e-51	9.91e-50
Kpna2	1513.27	-0.977002	0.0651899	-14.987	8.93e-51	1.04e-49
Klc2	16798.5	-0.887823	0.0592514	-14.984	9.34e-51	1.09e-49
Selenbp1	184.026	2.0293	0.135442	14.9827	9.52e-51	1.11e-49
Cib2	530.803	1.96992	0.131487	14.9819	9.64e-51	1.12e-49
Kmt2d	14075.8	-1.09795	0.0732953	-14.9799	9.94e-51	1.16e-49
Lyz2	193.722	3.3976	0.226811	14.9798	9.95e-51	1.16e-49
Rhbdf1	444.137	1.72285	0.115019	14.9788	1.01e-50	1.17e-49
Pparg	130.532	2.10964	0.140889	14.9738	1.09e-50	1.27e-49
Gli2	154.526	2.08224	0.139059	14.9737	1.09e-50	1.27e-49
Ccdc186	3575.45	-1.0033	0.0670057	-14.9733	1.1e-50	1.27e-49
Npnt	2758.12	-1.67711	0.112031	-14.97	1.15e-50	1.34e-49
Rhobtb3	546.903	1.32696	0.0886558	14.9675	1.2e-50	1.39e-49
AW549877	2552.07	1.04437	0.0697884	14.9648	1.25e-50	1.45e-49
Fa2h	361.252	3.60622	0.241172	14.9529	1.49e-50	1.73e-49
Tmem260	942.572	0.915888	0.0612686	14.9487	1.59e-50	1.84e-49
Rps24	4909.47	1.48675	0.0994942	14.9431	1.73e-50	2e-49
Eid2b	1429.81	-0.8941	0.0598346	-14.9429	1.73e-50	2e-49
Laptm4b	2681.43	0.784807	0.0525277	14.9408	1.79e-50	2.06e-49
Sec22b	3846.19	-0.750455	0.0502342	-14.9391	1.83e-50	2.12e-49
Ece2	51.8993	3.97548	0.266176	14.9355	1.94e-50	2.23e-49
S100a16	991.196	1.76982	0.118517	14.933	2.01e-50	2.32e-49
Cyp2d22	781.123	2.14863	0.143892	14.9323	2.03e-50	2.34e-49
Dusp10	121.563	2.31426	0.155003	14.9304	2.09e-50	2.41e-49
Btrc	6412.83	-0.851187	0.0570218	-14.9274	2.19e-50	2.51e-49
Zfp462	3205.18	-1.08096	0.0724179	-14.9267	2.21e-50	2.54e-49
Hist1h1b	36.6352	-5.07138	0.339816	-14.9239	2.3e-50	2.65e-49
Usp29	1739.87	-1.02692	0.0688454	-14.9162	2.58e-50	2.97e-49
Pdhx	2782.77	-0.8467	0.0567693	-14.9147	2.64e-50	3.03e-49
Adora1	9862.38	-0.849398	0.0569629	-14.9114	2.78e-50	3.18e-49
Supt6	14790.1	-1.20482	0.0808057	-14.9101	2.83e-50	3.25e-49
Ercc3	2181.06	-0.989856	0.066402	-14.907	2.97e-50	3.4e-49
Clstn1	98390.6	-0.70446	0.0472573	-14.9069	2.97e-50	3.4e-49
Lmo4	11162.6	1.06748	0.0716276	14.9032	3.14e-50	3.59e-49
Luc7l3	5587.75	1.77738	0.119277	14.9012	3.24e-50	3.7e-49
Zfp207	3638.8	0.869079	0.0583438	14.8958	3.51e-50	4.01e-49
Gtse1	478.348	-5.51317	0.370161	-14.894	3.61e-50	4.12e-49
Tarsl2	2538.1	-0.894011	0.0600259	-14.8937	3.62e-50	4.13e-49
Cd164	2432.02	0.811077	0.0544706	14.8902	3.82e-50	4.35e-49
Ikzf4	671.867	1.33327	0.0895673	14.8857	4.08e-50	4.65e-49
Bnip3l-ps	439.2	-1.05484	0.0708658	-14.885	4.13e-50	4.7e-49
Etnppl	652.77	4.25656	0.286024	14.8818	4.33e-50	4.92e-49
Med18	215.436	-1.40262	0.0942657	-14.8794	4.49e-50	5.1e-49
Cd47	10941.7	-0.921935	0.0619962	-14.8708	5.1e-50	5.79e-49
Nprl3	931.54	1.22483	0.0824191	14.861	5.91e-50	6.71e-49
Camk2b	45766.4	-0.655633	0.0441275	-14.8577	6.2e-50	7.04e-49
Rpl10a	7533.2	-1.22915	0.0827381	-14.856	6.37e-50	7.22e-49
Dimt1	428.447	1.55325	0.104569	14.8538	6.58e-50	7.46e-49
Hist1h2bb	42.5396	-5.8279	0.392371	-14.853	6.65e-50	7.53e-49
Dazap2	3803.61	1.01865	0.0686101	14.8469	7.28e-50	8.25e-49
Opcml	17913	-0.98678	0.0664681	-14.8459	7.39e-50	8.37e-49
Wipf1	372.711	1.34005	0.0902765	14.8438	7.63e-50	8.62e-49
Fzd2	369.586	2.57051	0.173173	14.8436	7.66e-50	8.65e-49
Kcna4	1336.99	-1.16547	0.0785276	-14.8415	7.89e-50	8.92e-49
Epb41l2	3184.68	1.05935	0.0713899	14.839	8.2e-50	9.25e-49
Tmf1	3593.29	-1.14935	0.0774627	-14.8375	8.38e-50	9.46e-49
Bicc1	269.18	1.59398	0.107451	14.8345	8.77e-50	9.89e-49
Mdk	191.986	2.23657	0.150787	14.8327	9.01e-50	1.01e-48
Zfyve1	3168.32	-0.771555	0.0520207	-14.8317	9.14e-50	1.03e-48
Tufm	2951.2	-0.900084	0.0607271	-14.8218	1.06e-49	1.19e-48
Lzts1	9783.41	-1.03717	0.0699789	-14.8211	1.07e-49	1.2e-48
Arid1b	6338.62	-1.06894	0.0721705	-14.8114	1.24e-49	1.39e-48
Zfp790	1098.73	-1.04191	0.0703475	-14.8108	1.25e-49	1.4e-48
Sel1l	14160.3	-0.799848	0.0540175	-14.8072	1.32e-49	1.48e-48
Mat2b	7311.57	-0.663623	0.0448309	-14.8028	1.41e-49	1.58e-48
Syngr1	49716.8	-0.735989	0.0497474	-14.7945	1.59e-49	1.78e-48
Rbm4b	637.829	1.35171	0.0913664	14.7944	1.59e-49	1.78e-48
Ctns	610.346	1.21856	0.082374	14.793	1.63e-49	1.82e-48
Cd300c2	74.7604	3.22883	0.218282	14.792	1.65e-49	1.85e-48
Bptf	8688.84	-0.830675	0.0561902	-14.7833	1.88e-49	2.1e-48
Diablo	149.945	2.28423	0.154514	14.7833	1.88e-49	2.1e-48
Gpr68	543.14	1.4637	0.0990463	14.778	2.03e-49	2.27e-48
Cln8	1551.13	-0.669904	0.0453376	-14.7759	2.09e-49	2.34e-48
Acta2	407.156	2.33405	0.157993	14.7731	2.18e-49	2.44e-48
Slc25a25	4168.24	-1.04528	0.0707862	-14.7667	2.4e-49	2.68e-48
Lemd2	1167.51	0.803164	0.0544395	14.7533	2.93e-49	3.26e-48
Wwc1	11559.6	-0.997331	0.0676179	-14.7495	3.1e-49	3.45e-48
Ptpra	7841.38	-0.628022	0.0425813	-14.7488	3.13e-49	3.49e-48
Hopx	532.061	2.33583	0.158482	14.7387	3.63e-49	4.04e-48
Rbbp9	995.011	0.768293	0.0521433	14.7343	3.88e-49	4.32e-48
Fnbp4	1834.59	0.953197	0.0647175	14.7286	4.23e-49	4.69e-48
Strbp	22547.2	-1.3744	0.0933185	-14.728	4.26e-49	4.73e-48
Sms	5637.57	-0.799245	0.0542825	-14.7238	4.53e-49	5.03e-48
Atp6v1a	35732	-0.787855	0.0535215	-14.7203	4.77e-49	5.29e-48
Upp2	909.329	1.14835	0.0780354	14.7158	5.11e-49	5.66e-48
Rgs16	208.99	1.78089	0.121019	14.7158	5.11e-49	5.66e-48
Npas1	464.086	1.38955	0.0944366	14.7141	5.24e-49	5.79e-48
Cadps2	6853.24	-1.41836	0.0964023	-14.713	5.32e-49	5.89e-48
Lactb2	607.146	1.35251	0.091945	14.71	5.56e-49	6.14e-48
Hist1h3h	44.4523	-9.29496	0.631952	-14.7083	5.7e-49	6.3e-48
Etl4	5738.05	1.01871	0.0692805	14.7042	6.06e-49	6.69e-48
Fkbp4	6379.44	-0.887182	0.060339	-14.7033	6.14e-49	6.77e-48
Ptprs	37553.8	-1.01991	0.0693709	-14.7022	6.24e-49	6.88e-48
Fbxo45	4884.8	-0.745332	0.0507027	-14.7	6.44e-49	7.1e-48
Scaf1	13924.5	-0.832308	0.0566385	-14.6951	6.93e-49	7.63e-48
Nefl	22129	-1.27597	0.0868752	-14.6873	7.77e-49	8.55e-48
Map3k5	3466.57	-0.911878	0.0620876	-14.687	7.81e-49	8.59e-48
Slc1a1	4521.11	-0.880632	0.0599634	-14.6862	7.91e-49	8.69e-48
Kcnn1	1439.3	-1.0798	0.07353	-14.6851	8.03e-49	8.82e-48
Ccn3	11925.3	-1.46553	0.0998031	-14.6842	8.14e-49	8.93e-48
Gabbr1	44312.1	-0.514411	0.0350346	-14.683	8.29e-49	9.09e-48
Ccdc80	349.331	1.52106	0.103599	14.6823	8.38e-49	9.18e-48
Itga10	106.966	3.07887	0.209724	14.6805	8.59e-49	9.41e-48
Fbxo27	449.025	1.26931	0.086476	14.6782	8.9e-49	9.74e-48
Plxna2	12867.5	-0.792218	0.0539791	-14.6764	9.13e-49	1e-47
Atp2a2	69425.5	-0.966458	0.0658612	-14.6742	9.44e-49	1.03e-47
Cadm1	12109.3	-1.04075	0.070942	-14.6705	9.97e-49	1.09e-47
Orc4	1497.52	1.17121	0.0798514	14.6673	1.04e-48	1.14e-47
Ptprn	35005.2	-0.812513	0.0554139	-14.6626	1.12e-48	1.22e-47
Glul	45481	1.24752	0.0851076	14.6581	1.2e-48	1.3e-47
Gng5	272.962	2.16361	0.147656	14.6531	1.29e-48	1.4e-47
Nop2	1666.12	-1.11964	0.0764113	-14.6529	1.29e-48	1.41e-47
Rps12	2119.8	1.49809	0.10225	14.6512	1.32e-48	1.44e-47
Rnf103	3099.76	-0.737155	0.050329	-14.6467	1.41e-48	1.54e-47
Hemk1	452.357	1.05156	0.0718219	14.6412	1.53e-48	1.67e-47
Pdcd4	5366.14	-1.14459	0.0782247	-14.632	1.75e-48	1.91e-47
Cab39	10896.3	-0.446487	0.0305176	-14.6305	1.8e-48	1.95e-47
Cabp7	1019.52	-1.67851	0.114782	-14.6235	1.99e-48	2.16e-47
Gne	2570.73	-0.763928	0.052252	-14.6201	2.09e-48	2.27e-47
Pcdh17	8642.55	-1.26487	0.0865501	-14.6143	2.28e-48	2.47e-47
Tm7sf2	597.493	1.33468	0.0913466	14.6111	2.38e-48	2.58e-47
Fem1a	4813.12	-0.859931	0.0588629	-14.609	2.46e-48	2.66e-47
Bcl7a	4504.49	0.680156	0.0465668	14.606	2.57e-48	2.78e-47
Lrp12	2949.6	-0.695093	0.0475966	-14.6038	2.65e-48	2.87e-47
Mcm5	556.673	-1.68115	0.115158	-14.5987	2.86e-48	3.1e-47
Kif22	187.883	1.74602	0.119602	14.5985	2.87e-48	3.1e-47
Dusp3	11431.8	-0.832891	0.0570582	-14.5972	2.92e-48	3.16e-47
Tox2	1836.36	-1.34866	0.0924185	-14.593	3.11e-48	3.36e-47
Rbmx	1916.83	0.89711	0.0615066	14.5856	3.47e-48	3.74e-47
Nap1l2	7861.35	-1.06395	0.0729582	-14.583	3.6e-48	3.89e-47
Fam155a	6575.12	-0.936226	0.0642204	-14.5783	3.86e-48	4.16e-47
BC030343	208.12	1.99416	0.136826	14.5744	4.09e-48	4.4e-47
Rtl5	627.909	1.22426	0.0840868	14.5595	5.08e-48	5.47e-47
Prickle2	16747.3	-0.823889	0.0565904	-14.5588	5.13e-48	5.52e-47
Adam22	17755.8	-0.889534	0.0611016	-14.5583	5.17e-48	5.56e-47
AW551984	116.884	3.07541	0.211251	14.5581	5.19e-48	5.58e-47
Rplp1	9181.39	1.70472	0.117124	14.5549	5.44e-48	5.84e-47
Cmbl	175.376	1.79785	0.123578	14.5484	5.98e-48	6.42e-47
Sez6l	18176.6	-1.02553	0.0705087	-14.5448	6.3e-48	6.76e-47
Ube4b	6921.62	-0.92758	0.0637841	-14.5425	6.52e-48	6.98e-47
Cdk2ap1	1396.65	1.26282	0.086845	14.5411	6.65e-48	7.12e-47
Cyth2	5718.96	-1.13535	0.0781096	-14.5353	7.23e-48	7.74e-47
Wars	6196.78	-0.693956	0.0477558	-14.5313	7.67e-48	8.2e-47
Fem1b	10635	-0.710682	0.0489094	-14.5306	7.76e-48	8.29e-47
Dlx6	96.2668	2.94403	0.202616	14.5301	7.81e-48	8.34e-47
Slx1b	396.331	1.31009	0.0901655	14.5298	7.84e-48	8.38e-47
Crh	115.029	2.56353	0.176476	14.5262	8.26e-48	8.82e-47
Zmym6	1265.71	1.14396	0.0787557	14.5254	8.37e-48	8.92e-47
Tecpr1	8875.21	-0.655486	0.0451381	-14.5218	8.82e-48	9.4e-47
Prkn	405.192	1.95391	0.134593	14.5172	9.43e-48	1e-46
Tacc1	14794.8	-0.710637	0.048959	-14.515	9.74e-48	1.04e-46
Folh1	110.517	2.48968	0.171589	14.5095	1.05e-47	1.12e-46
Tatdn2	2951.53	-0.747396	0.0515411	-14.501	1.19e-47	1.27e-46
Rnf138	522.873	1.30568	0.0900596	14.4979	1.25e-47	1.33e-46
Mme	166.122	2.65462	0.18314	14.495	1.3e-47	1.38e-46
Zfp276	486.04	1.16337	0.0802807	14.4913	1.37e-47	1.46e-46
Rnf40	4038.55	-0.918062	0.0633593	-14.4898	1.41e-47	1.49e-46
Golga1	1279.42	0.769336	0.0531081	14.4862	1.48e-47	1.57e-46
Peli3	1929.88	-0.696741	0.0481043	-14.484	1.53e-47	1.62e-46
Adgrf4	62.4257	3.70561	0.255876	14.482	1.57e-47	1.67e-46
Drd1	313.89	2.32626	0.160666	14.4788	1.65e-47	1.74e-46
St3gal4	525.657	1.49534	0.103292	14.4768	1.7e-47	1.8e-46
Gpat4	6202.5	-0.673266	0.0465083	-14.4763	1.71e-47	1.81e-46
Tpcn1	1939.9	1.06549	0.0736439	14.4682	1.93e-47	2.03e-46
Slc6a17	52013.6	-0.873608	0.060393	-14.4654	2e-47	2.12e-46
Hars	5560.21	-1.08105	0.074742	-14.4638	2.05e-47	2.17e-46
Upf1	4810.53	-0.999564	0.0691194	-14.4614	2.12e-47	2.24e-46
Havcr2	106.196	2.28328	0.157911	14.4592	2.19e-47	2.31e-46
Plcl2	6001.78	-0.944557	0.0653642	-14.4507	2.48e-47	2.62e-46
Cdc42bpb	13210.2	-0.87143	0.060317	-14.4475	2.6e-47	2.74e-46
Rrp12	3283.64	-1.15119	0.0797162	-14.4411	2.85e-47	3e-46
Omg	3638.92	1.07048	0.0741332	14.4399	2.9e-47	3.05e-46
Zfp703	2563.4	-1.07599	0.0745374	-14.4356	3.09e-47	3.25e-46
Adamtsl1	218.494	1.82434	0.126397	14.4334	3.19e-47	3.35e-46
Rnf13	2763.58	0.781055	0.0541318	14.4288	3.41e-47	3.58e-46
Acad10	158.562	1.62162	0.112515	14.4125	4.32e-47	4.53e-46
Sptssa	540.605	1.04252	0.0723357	14.4123	4.33e-47	4.54e-46
Rbms3	437.249	1.19424	0.082888	14.4079	4.61e-47	4.84e-46
Pex5	3437.43	-0.663733	0.0460751	-14.4055	4.78e-47	5.01e-46
Nufip2	2837.37	-1.08136	0.0750698	-14.4048	4.83e-47	5.06e-46
Neu2	128.314	2.31793	0.160976	14.3992	5.24e-47	5.48e-46
Mbp	27092.2	1.74251	0.121016	14.399	5.25e-47	5.49e-46
Pdlim7	1418.62	1.41445	0.0982418	14.3976	5.36e-47	5.6e-46
Rapgef4os3	71.6698	3.91156	0.271817	14.3904	5.95e-47	6.21e-46
Supt5	10288.6	-1.23599	0.0859161	-14.3861	6.33e-47	6.61e-46
Brinp2	4801.11	0.809719	0.0562905	14.3847	6.46e-47	6.74e-46
Csnk2a1	5867.69	-0.766593	0.0533485	-14.3696	8.04e-47	8.38e-46
Zfp536	686.081	1.07558	0.0748543	14.369	8.1e-47	8.44e-46
Mobp	6807.98	2.85979	0.199043	14.3677	8.25e-47	8.59e-46
Neurod6	3518.46	1.1931	0.0831157	14.3546	9.96e-47	1.04e-45
Zfp106	20090	-0.63815	0.0444662	-14.3513	1.04e-46	1.09e-45
Lipo3	161.302	1.74627	0.121763	14.3415	1.2e-46	1.25e-45
Cdh8	3534.04	-1.19904	0.0836407	-14.3356	1.31e-46	1.36e-45
Cldn23	91.5069	-2.37166	0.165452	-14.3344	1.33e-46	1.38e-45
Adamts16	190.028	2.5078	0.175149	14.3181	1.69e-46	1.75e-45
Fam117b	3923.68	-0.589413	0.04117	-14.3166	1.72e-46	1.79e-45
E4f1	956.347	0.98813	0.0690394	14.3125	1.83e-46	1.89e-45
Cct2	7147.41	-0.61205	0.0427721	-14.3096	1.91e-46	1.98e-45
Kdm3b	3628.19	-0.587874	0.0410906	-14.3068	1.99e-46	2.06e-45
Def8	2981.37	-0.627609	0.0438739	-14.3048	2.04e-46	2.11e-45
Znfx1	6351.62	-0.829057	0.0579776	-14.2996	2.2e-46	2.28e-45
Fn3krp	1683.79	-0.795519	0.0556396	-14.2977	2.26e-46	2.34e-45
Dgat2	4607.81	-1.13843	0.0796579	-14.2915	2.47e-46	2.55e-45
Igsf3	2008.94	-1.21901	0.0852969	-14.2914	2.48e-46	2.56e-45
D1Ertd622e	2386.63	0.818076	0.0572583	14.2875	2.62e-46	2.7e-45
Kirrel3	2939.75	-1.32266	0.0925939	-14.2846	2.73e-46	2.82e-45
Prdx5	8646.61	-0.943769	0.0660806	-14.2821	2.83e-46	2.92e-45
Slc25a44	7935.54	-0.827369	0.0579404	-14.2797	2.93e-46	3.02e-45
Cspp1	1054.34	1.49553	0.104759	14.2759	3.09e-46	3.18e-45
Cxadr	1227.93	1.18865	0.0832858	14.2719	3.27e-46	3.37e-45
Grcc10	112.133	2.37688	0.166555	14.2709	3.32e-46	3.42e-45
Sorbs1	4048.98	-0.893114	0.0625891	-14.2695	3.39e-46	3.48e-45
Rnasel	531.84	1.43941	0.100881	14.2684	3.44e-46	3.54e-45
Npsr1	434.857	-2.42378	0.169887	-14.2671	3.51e-46	3.6e-45
Nhs	224.119	1.5912	0.111535	14.2664	3.54e-46	3.64e-45
Rabl2	874.586	1.18326	0.082952	14.2644	3.65e-46	3.74e-45
Smarca4	11408.3	-1.02144	0.0716178	-14.2624	3.76e-46	3.85e-45
C1ql1	184.192	3.00059	0.210478	14.2561	4.11e-46	4.21e-45
Paqr9	5243.25	-1.07684	0.0755605	-14.2513	4.4e-46	4.5e-45
Cltb	11157	-1.06621	0.0748235	-14.2497	4.5e-46	4.61e-45
Tox4	5075.25	-1.02702	0.0720883	-14.2467	4.7e-46	4.81e-45
Far1os	53.7347	4.12177	0.289321	14.2464	4.72e-46	4.82e-45
Svip	1664.01	0.873575	0.0613751	14.2334	5.69e-46	5.81e-45
Rps3a1	7594.34	1.04366	0.0733387	14.2306	5.91e-46	6.04e-45
Celf6	1526.93	-1.08544	0.0762765	-14.2304	5.94e-46	6.05e-45
Letm2	454.335	1.33403	0.093768	14.2269	6.24e-46	6.36e-45
Tmem100	264.098	1.9365	0.136206	14.2175	7.14e-46	7.28e-45
Sdc4	1401.85	1.75748	0.12368	14.2099	7.95e-46	8.1e-45
Srrm1	4764.62	0.929364	0.065416	14.207	8.29e-46	8.44e-45
Sdr39u1	1056.86	-1.04734	0.0738024	-14.1912	1.04e-45	1.06e-44
Zfp384	1424.56	0.865737	0.0610128	14.1894	1.07e-45	1.08e-44
Atg4a	183.127	1.97678	0.139316	14.1892	1.07e-45	1.09e-44
Carhsp1	767.689	1.47399	0.103884	14.1888	1.07e-45	1.09e-44
Tesk1	3139.58	-0.716409	0.0505142	-14.1823	1.18e-45	1.2e-44
Fgfrl1	500.786	1.88763	0.133143	14.1775	1.26e-45	1.28e-44
Tlr3	314.29	1.9613	0.13835	14.1763	1.28e-45	1.3e-44
Pea15a	12985	1.15558	0.0815685	14.167	1.47e-45	1.49e-44
Sec16b	73.1746	2.74029	0.193447	14.1656	1.5e-45	1.52e-44
Pik3cg	111.588	2.29224	0.16182	14.1654	1.5e-45	1.52e-44
Evc	310.919	1.45166	0.102509	14.1614	1.59e-45	1.61e-44
Pak7	2344.92	1.27017	0.0897031	14.1597	1.63e-45	1.65e-44
Ube2d-ps	588.732	1.30863	0.0924581	14.1538	1.77e-45	1.79e-44
Poglut1	1602.8	0.82316	0.0581642	14.1524	1.81e-45	1.82e-44
Lrrc47	2954.24	-0.955138	0.0675053	-14.1491	1.89e-45	1.91e-44
Golga7	1971.1	0.977343	0.0690887	14.1462	1.97e-45	1.99e-44
Ehhadh	261.557	-1.19021	0.0841634	-14.1417	2.1e-45	2.12e-44
Sema3e	2453.56	-1.65091	0.116753	-14.1402	2.15e-45	2.16e-44
Gspt1	4295.07	-0.885092	0.062601	-14.1386	2.2e-45	2.21e-44
Insr	4134.66	-0.818159	0.0578935	-14.1321	2.41e-45	2.42e-44
Fbxl18	4073.43	-0.717449	0.0507786	-14.129	2.52e-45	2.53e-44
Rnmt	4542.01	-0.725595	0.0513664	-14.1259	2.63e-45	2.65e-44
Ube2h	6270.65	-0.717633	0.0508265	-14.1193	2.89e-45	2.9e-44
Sgk3	570.455	1.2404	0.0878522	14.1191	2.89e-45	2.91e-44
Chrd	1425.78	1.1321	0.080196	14.1166	3e-45	3.01e-44
Thrsp	373.612	2.00883	0.14231	14.1159	3.03e-45	3.04e-44
Wbp11	5425.5	-0.976105	0.0691567	-14.1144	3.1e-45	3.1e-44
Ddx24	12085.2	-0.869989	0.0616393	-14.1142	3.11e-45	3.11e-44
BC005537	11104.6	-0.481333	0.0341066	-14.1126	3.18e-45	3.18e-44
Itih3	535.612	2.83739	0.201148	14.106	3.49e-45	3.49e-44
Kmt5c	385.323	1.64358	0.116532	14.1041	3.58e-45	3.58e-44
Ovgp1	93.4671	4.41198	0.312845	14.1028	3.65e-45	3.65e-44
Ppargc1a	3558.94	-1.07621	0.076349	-14.0959	4.03e-45	4.02e-44
Mcur1	970.344	1.07219	0.0760705	14.0947	4.09e-45	4.09e-44
Zfand6	1323.02	1.16151	0.0824491	14.0876	4.53e-45	4.52e-44
Fbxo8	602.725	1.11964	0.0794892	14.0855	4.67e-45	4.65e-44
Scd2	37594.2	0.687647	0.0488332	14.0815	4.93e-45	4.92e-44
Pdcd7	1510.3	-0.769713	0.0546683	-14.0797	5.06e-45	5.04e-44
Coro6	1863.05	1.0679	0.0758561	14.078	5.19e-45	5.17e-44
Nudt4	6811.03	0.803785	0.0571097	14.0744	5.46e-45	5.43e-44
Fam135a	1312.57	1.35611	0.0963642	14.0727	5.59e-45	5.56e-44
Epg5	4330.74	-0.722911	0.0513889	-14.0675	6.02e-45	5.98e-44
Kbtbd2	3472.23	-0.806922	0.0573827	-14.0621	6.49e-45	6.45e-44
Rps27	2215.34	2.57768	0.18331	14.0618	6.52e-45	6.47e-44
Ankrd42	1251.94	-1.17745	0.0837645	-14.0567	7.01e-45	6.96e-44
Slco3a1	2077.53	-0.990342	0.0704604	-14.0553	7.15e-45	7.09e-44
Parg	2390.59	-0.884832	0.0629582	-14.0543	7.25e-45	7.19e-44
Ipmk	2475.03	-0.891922	0.0634656	-14.0536	7.32e-45	7.25e-44
Anks6	512.416	1.09952	0.0782387	14.0534	7.34e-45	7.27e-44
Zdhhc1	1541.01	1.13991	0.0811157	14.0529	7.4e-45	7.32e-44
Tango6	420.509	-0.999239	0.0711321	-14.0477	7.96e-45	7.88e-44
Cat	1201.63	1.09731	0.0781285	14.0449	8.28e-45	8.18e-44
Asb7	1123.7	-0.744635	0.0530252	-14.043	8.5e-45	8.4e-44
Sox1ot	313.43	1.72804	0.123092	14.0386	9.05e-45	8.94e-44
Smpdl3a	725.084	1.2935	0.0921652	14.0345	9.58e-45	9.46e-44
Aox1	202.378	2.33789	0.166588	14.034	9.66e-45	9.53e-44
Kif3b	6878.32	-0.843906	0.0601421	-14.0319	9.95e-45	9.81e-44
Becn1	4845.87	-0.947208	0.0675042	-14.0319	9.95e-45	9.81e-44
Herc2	29458	-1.05576	0.0752461	-14.0307	1.01e-44	9.96e-44
Ncf1	156.078	2.64847	0.18877	14.0301	1.02e-44	1e-43
Trp53i11	3009.36	1.66808	0.118897	14.0296	1.03e-44	1.01e-43
Surf4	4096.64	-0.675636	0.0481732	-14.0252	1.09e-44	1.08e-43
Garem1	2022.95	-0.959712	0.0684421	-14.0223	1.14e-44	1.12e-43
Paxbp1	1443.37	1.42719	0.10186	14.0113	1.33e-44	1.31e-43
Pxmp4	550.282	1.01623	0.0725403	14.0091	1.37e-44	1.35e-43
Olfml1	161.85	2.6947	0.192369	14.008	1.39e-44	1.37e-43
Trdmt1	164.421	1.43939	0.102765	14.0066	1.42e-44	1.39e-43
Slc22a5	384.276	1.23526	0.088215	14.0028	1.5e-44	1.47e-43
Lmbr1l	321.937	1.45767	0.104198	13.9893	1.81e-44	1.77e-43
Nsf	56662.7	-0.637634	0.0455884	-13.9867	1.88e-44	1.84e-43
Srp54a	749.323	-1.37811	0.0985389	-13.9854	1.91e-44	1.87e-43
Ackr2	111.979	3.04448	0.217713	13.984	1.95e-44	1.91e-43
Fam20b	5785.34	-0.658621	0.0471063	-13.9816	2.02e-44	1.97e-43
Rnf4	5012.59	-0.706097	0.0505189	-13.9769	2.16e-44	2.11e-43
Mlxipl	87.2446	2.96	0.211839	13.9728	2.28e-44	2.23e-43
Chsy1	752.983	-0.857433	0.0613697	-13.9716	2.32e-44	2.27e-43
Slc25a28	1411.93	1.11548	0.0798422	13.9711	2.34e-44	2.28e-43
Emp2	588.445	1.81479	0.129915	13.9691	2.41e-44	2.35e-43
Rara	1416.33	-1.76624	0.126445	-13.9684	2.43e-44	2.37e-43
Carns1	372.981	-1.13973	0.0815961	-13.968	2.44e-44	2.38e-43
Fmn1	2216.68	-1.39725	0.100034	-13.9678	2.45e-44	2.38e-43
Ttll7	19868.8	-0.857591	0.0614134	-13.9642	2.58e-44	2.51e-43
Ccnf	421.347	-1.36268	0.0976095	-13.9605	2.72e-44	2.64e-43
Tspan15	308.691	1.63167	0.116922	13.9552	2.93e-44	2.84e-43
Rgs8	3425.94	1.1756	0.0842501	13.9537	2.99e-44	2.9e-43
Czib	1179.08	1.15698	0.0829406	13.9494	3.17e-44	3.08e-43
Tmem179	9009.19	-0.836404	0.0599597	-13.9494	3.17e-44	3.08e-43
Ncam2	8340.18	-1.05478	0.0756195	-13.9485	3.21e-44	3.12e-43
Mras	8962.96	0.738692	0.0529806	13.9427	3.49e-44	3.38e-43
Bahd1	3669.17	-1.0331	0.0740972	-13.9425	3.5e-44	3.38e-43
Stxbp3	437.818	1.51224	0.108499	13.9378	3.73e-44	3.61e-43
Angel2	2262.03	0.517187	0.0371329	13.928	4.28e-44	4.14e-43
Arpin	917.962	-0.967413	0.0694726	-13.9251	4.46e-44	4.31e-43
Heatr6	735.532	0.849699	0.061023	13.9242	4.51e-44	4.36e-43
Gfod1	10896.5	-0.897132	0.0644473	-13.9204	4.76e-44	4.6e-43
Ogdhl	7122.68	-0.778357	0.0559573	-13.9098	5.52e-44	5.33e-43
Ttll4	929.645	1.02124	0.0734216	13.9092	5.57e-44	5.37e-43
Gramd3	401.564	2.14929	0.154591	13.9031	6.07e-44	5.85e-43
Catsperg1	51.7319	3.10883	0.223757	13.8938	6.91e-44	6.66e-43
Klhl42	2089.34	-0.845996	0.0609155	-13.888	7.49e-44	7.21e-43
Rab3gap1	6320.61	-0.850842	0.0612945	-13.8812	8.23e-44	7.93e-43
Nkx2-2	52.0794	3.04429	0.219314	13.8809	8.26e-44	7.95e-43
Perm1	98.3933	2.21519	0.159617	13.8781	8.59e-44	8.27e-43
Sirt1	656.365	0.964305	0.0694842	13.8781	8.6e-44	8.27e-43
Car11	5085.08	0.949709	0.0684413	13.8763	8.82e-44	8.48e-43
Mtf1	2595.98	-1.23325	0.0889028	-13.8719	9.37e-44	9e-43
Brd4	7708.65	-1.14616	0.0826265	-13.8716	9.42e-44	9.04e-43
Mog	568.195	3.78028	0.272573	13.8689	9.78e-44	9.38e-43
Pot1b	185.25	1.8542	0.133729	13.8654	1.03e-43	9.85e-43
Trpm2	2668.68	-0.851777	0.0614355	-13.8646	1.04e-43	9.95e-43
Mccc1	622.507	1.3411	0.0967328	13.8639	1.05e-43	1e-42
Vezt	3257.39	0.727517	0.0524801	13.8627	1.07e-43	1.02e-42
Pfkm	24359.1	-0.591263	0.0426549	-13.8615	1.08e-43	1.04e-42
Dcx	1360.8	1.54854	0.111716	13.8614	1.09e-43	1.04e-42
Lcp1	289.901	1.81329	0.130905	13.8519	1.24e-43	1.18e-42
Ncoa2	7540.9	-0.678349	0.0489932	-13.8458	1.35e-43	1.29e-42
Ush2a	61.4566	-3.75149	0.271009	-13.8427	1.41e-43	1.34e-42
Rptor	5595.22	-0.595543	0.0430281	-13.8408	1.45e-43	1.38e-42
Zgpat	1545.52	1.01314	0.0732102	13.8388	1.49e-43	1.42e-42
Pdpn	192.679	2.19393	0.158543	13.8381	1.5e-43	1.43e-42
Pepd	1361.3	-0.887506	0.0641467	-13.8356	1.56e-43	1.48e-42
Dguok	377.608	1.40075	0.101249	13.8347	1.57e-43	1.5e-42
Tbc1d16	3283.73	-0.911327	0.0658895	-13.8311	1.65e-43	1.57e-42
Rpp25	435.498	1.98801	0.143739	13.8307	1.66e-43	1.58e-42
Atat1	1362.65	1.24957	0.0903508	13.8302	1.68e-43	1.59e-42
Zbtb7a	9530.61	-0.718975	0.0519875	-13.8298	1.69e-43	1.6e-42
Hook1	3206.93	1.25312	0.0906264	13.8273	1.74e-43	1.66e-42
Sf3b2	13067.2	-0.802699	0.0580545	-13.8267	1.76e-43	1.67e-42
Csf3r	221.641	2.09062	0.151211	13.8259	1.78e-43	1.69e-42
Myo18a	14497.8	-0.597233	0.0432044	-13.8234	1.84e-43	1.74e-42
Lair1	265.561	1.99589	0.144438	13.8183	1.98e-43	1.87e-42
M6pr	4736.46	-0.612875	0.0443548	-13.8175	2e-43	1.89e-42
Fam92a	1477.23	0.610583	0.0441897	13.8173	2e-43	1.9e-42
Ahdc1	5984.48	-0.976326	0.0706653	-13.8162	2.04e-43	1.93e-42
Cpsf4l	84.6967	3.13042	0.226629	13.813	2.13e-43	2.01e-42
Mtmr10	541.75	1.43657	0.104016	13.811	2.19e-43	2.07e-42
Mark3	4442.05	-0.452924	0.0327982	-13.8094	2.24e-43	2.11e-42
Sgpp2	1226.53	-1.39179	0.100818	-13.8049	2.38e-43	2.25e-42
Thpo	220.646	2.4275	0.17585	13.8044	2.4e-43	2.26e-42
Plekho2	488.547	1.63682	0.118592	13.8022	2.47e-43	2.33e-42
Mt1	2934.8	2.34226	0.169723	13.8005	2.53e-43	2.39e-42
Nr2c2	4658.1	-0.735591	0.0533088	-13.7987	2.6e-43	2.45e-42
Gpat3	202.863	-2.03835	0.147733	-13.7975	2.64e-43	2.49e-42
Cmtm3	215.525	2.51282	0.182135	13.7964	2.68e-43	2.52e-42
Zbtb21	1267.95	-0.953884	0.0691619	-13.792	2.85e-43	2.68e-42
Pld5	109.411	2.41789	0.17533	13.7905	2.91e-43	2.73e-42
Il18bp	193.844	2.15824	0.156627	13.7795	3.39e-43	3.18e-42
Mettl17	629.809	1.42925	0.103799	13.7694	3.9e-43	3.66e-42
Cdc25b	592.883	1.35918	0.0987229	13.7676	3.99e-43	3.75e-42
Sccpdh	3249.15	1.18348	0.085996	13.762	4.31e-43	4.05e-42
Trmt13	165.665	2.11691	0.153832	13.7612	4.36e-43	4.09e-42
Elmo3	139.621	1.73997	0.126497	13.755	4.75e-43	4.45e-42
Agmo	140.442	2.41085	0.175292	13.7533	4.86e-43	4.56e-42
Tchh	1106.65	-2.06042	0.149827	-13.752	4.95e-43	4.64e-42
Plxna4	9006.07	-0.730146	0.0531019	-13.7499	5.1e-43	4.77e-42
Cdr2l	1339.98	-0.9276	0.0674666	-13.749	5.16e-43	4.83e-42
Rexo1	4207.5	-0.949935	0.0690927	-13.7487	5.19e-43	4.85e-42
Col25a1	1838.63	1.28128	0.0932068	13.7466	5.33e-43	4.98e-42
Kdm5c	4986.16	-1.21444	0.0884309	-13.7332	6.43e-43	6e-42
Fibcd1	263.389	1.90158	0.138491	13.7307	6.65e-43	6.21e-42
Ccdc73	324.348	1.53251	0.111656	13.7253	7.17e-43	6.69e-42
Arhgap32	38864.1	-0.777139	0.0566257	-13.7241	7.28e-43	6.79e-42
Sema3c	2803.38	-1.15555	0.0842147	-13.7214	7.56e-43	7.04e-42
Gstk1	149.033	2.10448	0.153419	13.7172	8.01e-43	7.46e-42
Ahi1	6983.52	1.09569	0.079902	13.7129	8.5e-43	7.91e-42
Slc39a13	613.765	1.19992	0.0875092	13.7119	8.61e-43	8.01e-42
Lrp1	38666.9	-0.906863	0.0661596	-13.7072	9.19e-43	8.55e-42
Nupr1	178.668	2.21076	0.161347	13.7019	9.89e-43	9.19e-42
Elmod3	688.51	0.911613	0.0665524	13.6977	1.05e-42	9.74e-42
Galnt18	1771.76	-0.747162	0.0545546	-13.6957	1.08e-42	1e-41
Phyhipl	5747.47	0.832237	0.0608319	13.6809	1.32e-42	1.23e-41
Dusp18	1603.36	1.20935	0.0884343	13.6751	1.43e-42	1.33e-41
Tarbp1	399.619	1.33778	0.0978542	13.6711	1.51e-42	1.4e-41
Mllt3	1908.48	-0.696071	0.0509378	-13.6651	1.64e-42	1.52e-41
Mettl8	414.716	1.08189	0.0791908	13.6618	1.72e-42	1.59e-41
Ppp4r1	1359.71	0.699624	0.0512152	13.6605	1.75e-42	1.62e-41
Prr14l	3966.05	-0.890361	0.0651905	-13.6578	1.81e-42	1.68e-41
Strip2	929.098	1.82483	0.133633	13.6556	1.87e-42	1.73e-41
Gabrb2	10676.6	-1.15563	0.0846383	-13.6538	1.92e-42	1.77e-41
Crot	905.175	1.22614	0.0898162	13.6516	1.97e-42	1.82e-41
Muc3a	278.178	6.26446	0.458927	13.6502	2.01e-42	1.86e-41
Zfp652	2943.92	-0.726576	0.0532343	-13.6486	2.06e-42	1.9e-41
Tnfrsf18	101.656	2.9297	0.214691	13.6461	2.13e-42	1.96e-41
Bzw2	1814.3	-0.650455	0.0476683	-13.6455	2.15e-42	1.98e-41
Carmil3	1277.3	1.33452	0.0978055	13.6446	2.17e-42	2e-41
Ankrd39	255.854	1.44024	0.105585	13.6405	2.3e-42	2.12e-41
Crebzf	2457.61	0.792933	0.0581395	13.6384	2.37e-42	2.18e-41
Ncoa7	5424.7	-0.778407	0.0570822	-13.6366	2.43e-42	2.23e-41
Gtdc1	1829.01	0.926923	0.0679745	13.6363	2.43e-42	2.24e-41
Arhgef7	9096.09	-0.687599	0.0504268	-13.6356	2.46e-42	2.26e-41
Reep1	9192.66	-0.665046	0.0487765	-13.6346	2.49e-42	2.29e-41
Abhd2	12741.9	-0.95816	0.0702762	-13.6342	2.51e-42	2.3e-41
Dync1li1	5365.73	-0.780961	0.0572848	-13.6329	2.55e-42	2.34e-41
Boc	1977.85	-1.18508	0.0869352	-13.6318	2.59e-42	2.38e-41
Arhgef40	667.972	1.29724	0.0951796	13.6294	2.68e-42	2.45e-41
Ppp1r9b	71155.6	-0.818708	0.0600808	-13.6268	2.78e-42	2.54e-41
Ncan	19394.7	-0.870747	0.0639221	-13.622	2.96e-42	2.71e-41
Ywhaz	54966.5	-0.58225	0.042759	-13.617	3.17e-42	2.9e-41
Dnmt1	4328.39	-1.08184	0.0794741	-13.6124	3.38e-42	3.09e-41
Dhrs3	329.21	1.32676	0.0974715	13.6118	3.41e-42	3.12e-41
Slc12a4	514.181	1.49825	0.110073	13.6114	3.43e-42	3.13e-41
Grk6	4590.05	-0.669481	0.0491922	-13.6095	3.52e-42	3.21e-41
Lhx2	1853	1.9175	0.140895	13.6094	3.52e-42	3.21e-41
Zcrb1	1470.02	1.15204	0.0846546	13.6087	3.56e-42	3.25e-41
Thbs2	261.596	1.63582	0.120284	13.5997	4.02e-42	3.67e-41
Magef1	221.27	1.51298	0.111267	13.5977	4.13e-42	3.77e-41
Nedd4l	10540.8	-0.702262	0.0516516	-13.5961	4.22e-42	3.85e-41
Dnm2	1782.17	0.90549	0.0666108	13.5937	4.36e-42	3.97e-41
Huwe1	30500.8	-0.878553	0.0646306	-13.5934	4.38e-42	3.99e-41
Rnf214	2868.77	-0.684032	0.0503294	-13.5911	4.52e-42	4.11e-41
Nars	15539	-1.06613	0.0784628	-13.5877	4.74e-42	4.31e-41
Kdm2a	5904.85	-0.656087	0.0482889	-13.5867	4.8e-42	4.36e-41
Frem1	178.886	1.69902	0.125072	13.5844	4.96e-42	4.5e-41
Adk	1536.91	1.05908	0.0779993	13.578	5.41e-42	4.91e-41
Plpp4	72.3813	2.70631	0.199357	13.5752	5.62e-42	5.1e-41
Plk2	11353.8	-0.880801	0.0649048	-13.5707	5.98e-42	5.42e-41
Ppp3ca	47708	0.350498	0.0258294	13.5697	6.05e-42	5.49e-41
Ppp3r1	30314.7	0.504622	0.0371908	13.5684	6.16e-42	5.58e-41
Uap1	3328.35	-0.689963	0.0508566	-13.5668	6.3e-42	5.7e-41
Nvl	2793.26	1.02089	0.0752578	13.5653	6.43e-42	5.82e-41
Tenm2	8697.81	-1.41228	0.104117	-13.5643	6.52e-42	5.9e-41
Spryd3	10625.1	-0.733003	0.0540528	-13.5609	6.83e-42	6.18e-41
Iqcc	344.162	1.39145	0.102614	13.56	6.92e-42	6.25e-41
Sema6a	1570.07	-0.993494	0.0732812	-13.5573	7.17e-42	6.48e-41
Kctd4	852.758	1.11403	0.0821733	13.557	7.2e-42	6.5e-41
Slc24a3	5335.31	0.798208	0.0588942	13.5532	7.58e-42	6.84e-41
Zfp526	670.179	-0.888358	0.065554	-13.5515	7.76e-42	7e-41
Tspan2	2156.97	1.49877	0.110644	13.5458	8.39e-42	7.57e-41
Slc25a23	14363.1	0.888851	0.0656204	13.5454	8.44e-42	7.61e-41
[truncated: 22,356 more rows]
