# Supplementary material for: Prelimbic cortex to ventral tegmental area projection regulates early social isolation stress-potentiated heroin seeking in mice
Source: Nat Commun. 2025 Oct 29;16:9541. doi: 10.1038/s41467-025-64585-7 (PMC12572406; doi:10.1038/s41467-025-64585-7)
Supplement: Supplementary file 5 — Supplementary Data 3 [file 41467_2025_64585_MOESM5_ESM.xlsx]

## Sheet: Sheet1
Supplementary Data 3: DEG-ESI: DEGs list for the comparison of ESI vs GH
	baseMean	log2FoldChange	lfcSE	stat	pvalue	padj
Bok	371.817	-1.02224	0.147146	47.5642	5.32309e-12	6.60063e-08
Hpca	5366.45	-0.579191	0.0961681	36.0255	1.94753e-09	1.20747e-05
Arhgef25	4783.05	-0.492662	0.0857463	32.8409	1.00016e-08	4.13401e-05
Tomm5	508.809	-0.586243	0.108087	29.2812	6.25991e-08	0.000194057
Zdhhc22	789.773	-0.565167	0.106433	28.0686	1.17093e-07	0.000248479
AI413582	684.267	-0.603098	0.11363	28.0174	1.20232e-07	0.000248479
Cpne9	308.226	-0.961976	0.181548	27.6137	1.48125e-07	0.000262392
Rims3	5634.5	-0.462284	0.089355	26.5717	2.53941e-07	0.000393609
Kcnip2	757.085	-0.701721	0.137051	26.0083	3.39956e-07	0.000468383
Nptx1	4522.59	-0.518425	0.101819	25.7804	3.82546e-07	0.000474357
Rasl10a	353.041	-0.923739	0.1854	24.4452	7.64543e-07	0.000861848
Lamtor1	1470.33	-0.424557	0.0871719	23.6451	1.15839e-06	0.0011756
Ndufa2	1333.58	-0.607022	0.124725	23.5258	1.23248e-06	0.0011756
Sstr3	914.029	-0.641574	0.134719	22.3262	2.30042e-06	0.00203751
Stac2	12476.4	-0.371639	0.0801818	21.414	3.70056e-06	0.00305913
Ncald	4566.06	-0.509224	0.110268	21.2222	4.08999e-06	0.00316974
Slc30a3	750.313	-0.805008	0.175475	20.8006	5.09667e-06	0.00371757
Cntnap4	1027.88	0.525284	0.115341	20.5966	5.66962e-06	0.00390574
Atp5e	2090.3	-0.459193	0.102749	19.8863	8.21854e-06	0.00527119
Pou6f1	8952.51	-0.30318	0.0681052	19.7695	8.7366e-06	0.00527119
Cux2	2228.04	-0.614907	0.137751	19.7283	8.92701e-06	0.00527119
Srp54b	477.9	0.80326	0.1803	19.6037	9.52856e-06	0.00535434
Sulf1	201.058	-0.732481	0.164625	19.5246	9.93144e-06	0.00535434
Iars	3199.23	0.358267	0.0812346	19.39	1.06563e-05	0.00550573
Rps12	854.513	-0.453021	0.103387	19.1159	1.23016e-05	0.00592562
Igfbp6	1647.11	-0.36435	0.0832796	19.0969	1.24247e-05	0.00592562
Gpx4	6373.5	-0.362992	0.0836361	18.7893	1.45982e-05	0.00662764
Rpl41	13774	-0.47072	0.108324	18.7419	1.49656e-05	0.00662764
Nfya	748.563	0.49279	0.11477	18.2177	1.9704e-05	0.0081603
Lsm7	546.387	-0.466743	0.109368	18.1626	2.02823e-05	0.0081603
Polr2a	10921.6	0.388647	0.0910686	18.1515	2.04008e-05	0.0081603
Lamtor5	746.367	-0.450117	0.105723	18.066	2.13381e-05	0.0082685
Taf3	812.544	0.529377	0.124895	17.8155	2.4339e-05	0.00914556
Zfp9	875.003	0.342455	0.0813936	17.6696	2.62793e-05	0.00958422
Snn	5771.81	-0.398473	0.094838	17.5199	2.84318e-05	0.00980583
Gsg1l	2187.72	-0.370793	0.0884841	17.5174	2.84685e-05	0.00980583
Tmcc2	4687.89	-0.334512	0.0803855	17.2774	3.23011e-05	0.0106536
Dnm3	4163.35	0.377443	0.0907259	17.2571	3.26482e-05	0.0106536
Mllt6	11177.6	-0.288965	0.069887	17.065	3.61211e-05	0.0114847
Tmem255a	656.752	0.576766	0.139668	16.9657	3.80622e-05	0.0117993
Serp2	1925.59	-0.388151	0.0949798	16.64	4.51877e-05	0.0136665
Mt3	5263.27	-0.323934	0.079577	16.5266	4.79725e-05	0.0141633
Timm8b	1390.08	-0.446797	0.109792	16.4575	4.9754e-05	0.0143477
Klhl11	4620.04	0.293317	0.0724111	16.3784	5.18717e-05	0.0144901
Selenow	11993.2	-0.455958	0.11252	16.3526	5.25849e-05	0.0144901
Lzts3	9436.53	-0.290193	0.0719746	16.2291	5.61252e-05	0.0151294
Cadps2	7688.39	0.293181	0.072943	16.1277	5.92106e-05	0.0153847
Camk2n2	569.634	-0.924093	0.228352	16.1168	5.95538e-05	0.0153847
Ccl27a	1736.92	-0.450363	0.1127	15.8883	6.71927e-05	0.0170039
Rps16-ps2	271.189	-0.480087	0.120804	15.7414	7.26169e-05	0.0178323
Tesc	840.746	-0.433581	0.109194	15.7226	7.33427e-05	0.0178323
Ptms	21725.2	-0.367525	0.0926917	15.6782	7.50864e-05	0.0179052
Rps14	6970.17	-0.493408	0.124844	15.5189	8.16847e-05	0.0190831
Polr2b	2920.45	0.309066	0.0784473	15.4863	8.31039e-05	0.0190831
Myl4	243.036	-0.534189	0.136115	15.3466	8.94807e-05	0.0201738
Cmya5	1020.14	0.496596	0.126604	15.2822	9.25843e-05	0.0205008
Lars2	34998.4	1.41484	0.354652	15.1867	9.73861e-05	0.0211857
P3h4	136.713	-0.65761	0.168783	15.0872	0.000102656	0.0219471
Map3k5	3489.33	0.236385	0.0610874	14.9548	0.00011012	0.0231439
Srgap1	716.583	0.55959	0.143591	14.9067	0.000112963	0.0232942
Sec14l2	672.695	-0.439875	0.113721	14.8797	0.000114592	0.0232942
Kcnh1	2087.3	-0.416464	0.10768	14.8202	0.00011826	0.0233114
Tmem242	1996.78	-0.39801	0.103185	14.8174	0.000118437	0.0233114
Ss18l2	715.153	-0.360507	0.0941626	14.6087	0.000132302	0.0256334
Orai2	970.547	-0.362994	0.0954251	14.4191	0.00014631	0.0277536
Utp20	1198.74	0.348994	0.0918615	14.401	0.000147721	0.0277536
Ahi1	3431.08	0.332895	0.0883783	14.1588	0.000168005	0.0295028
Zfp688	264.948	-0.548863	0.145521	14.1236	0.00017118	0.0295028
Tmem240	1060.05	-0.317952	0.0845469	14.1215	0.000171377	0.0295028
Tmsb4x	13214.4	-0.404388	0.107508	14.0959	0.000173724	0.0295028
Ints4	1342.27	0.282542	0.0752177	14.0938	0.000173913	0.0295028
Las1l	1980.94	0.485583	0.128533	14.0835	0.00017487	0.0295028
Pop5	1258.39	-0.413873	0.110132	14.065	0.000176599	0.0295028
Trp53i11	1110.86	-0.572165	0.151901	14.0645	0.000176649	0.0295028
Egfl7	1112.18	-0.401764	0.10714	14.0208	0.000180802	0.0295028
Elmod1	8597.07	0.278337	0.0742784	14.0205	0.000180824	0.0295028
Dgcr6	1479.73	-0.367642	0.0983103	13.9413	0.00018861	0.0301684
Rab24	496.022	-0.443657	0.118757	13.9071	0.000192075	0.0301684
Ctr9	1921.53	0.317182	0.0849663	13.9058	0.000192202	0.0301684
Msra	1132.33	-0.310644	0.0841067	13.6232	0.000223402	0.0346273
Uqcr10	2358.4	-0.360952	0.0984569	13.3859	0.000253519	0.0382861
Cd47	11041.6	0.245256	0.0669967	13.3835	0.000253849	0.0382861
Robo1	5333.44	0.343474	0.0937129	13.3657	0.00025627	0.0382861
Pwp1	447.267	0.419285	0.114592	13.3235	0.000262103	0.0386913
Snap29	1196.93	0.473705	0.129554	13.1481	0.000287813	0.0419868
Nenf	843.058	-0.316673	0.0873725	13.1139	0.000293118	0.0422636
Pde7b	338.983	-0.579361	0.159276	13.0809	0.000298327	0.0425201
Map4k1	94.2832	-0.734442	0.202658	13.0571	0.000302138	0.042574
Psmd1	5411.86	0.292571	0.0810278	13.0153	0.000308964	0.0430238
Brk1	5478.55	-0.238213	0.0660324	12.9953	0.000312269	0.0430238
Clec18a	54.7731	-0.977995	0.270053	12.9536	0.000319301	0.0435091
Avl9	3091.31	0.237713	0.0661407	12.9048	0.000327749	0.0441749
Supt6	15899.2	0.354837	0.0987628	12.842	0.000338917	0.045189
Csnk1g2	5126.04	-0.309676	0.0865483	12.7787	0.000350595	0.0460572
Igfn1	421.441	-0.637832	0.176909	12.7634	0.000353459	0.0460572
Cops9	1707.19	-0.405667	0.113385	12.747	0.000356572	0.0460572
Hsd11b1	217.409	-0.548042	0.153427	12.7086	0.000363968	0.0465279
Rasl10b	9355.24	-0.31795	0.0891348	12.6884	0.000367927	0.046554
Tmem141	283.375	-0.52493	0.147476	12.622	0.00038124	0.0477512
Aifm3	1964.89	-0.394373	0.110753	12.5949	0.000386799	0.0479631
St6galnac6	2874.77	-0.310077	0.0875617	12.5127	0.000404184	0.0496226
Cstf2	2921.36	0.422555	0.118996	12.4624	0.000415224	0.0502509
Plcb4	4058.73	0.364382	0.103095	12.4424	0.000419699	0.0502509
Zfp523	1980.34	-0.288366	0.0817524	12.4217	0.000424376	0.0502509
Psmb10	1436.12	-0.333935	0.0946527	12.4085	0.000427378	0.0502509
Fam71e1	149.782	-0.656439	0.185584	12.399	0.000429564	0.0502509
Tspan17	1890.15	-0.424591	0.12032	12.359	0.00043886	0.0508585
Pnpla6	1897.66	0.260778	0.0741898	12.3311	0.000445466	0.0510303
Hacd2	649.853	0.318071	0.0905562	12.3182	0.000448573	0.0510303
Ppm1m	468.664	-0.457729	0.130461	12.2284	0.000470688	0.0530593
Syde1	165.626	-0.689286	0.196783	12.1991	0.000478125	0.0534121
Tmem256	546.01	-0.450997	0.129087	12.164	0.000487195	0.0537605
Ndufv3	1634.31	-0.312335	0.0895075	12.1537	0.000489914	0.0537605
Mpc2	2028.97	-0.361175	0.103743	12.0899	0.000506967	0.0551438
Ifi27	1599.88	0.415338	0.119116	12.049	0.000518215	0.0558771
Coprs	613.274	-0.351584	0.101278	12.0327	0.000522752	0.0558804
Sag	73.2359	-0.871427	0.250064	11.9781	0.000538286	0.0570491
Nefm	30157.1	0.656877	0.188613	11.9446	0.000548059	0.0575926
Tenm3	9283.68	0.317173	0.0917562	11.9231	0.000554436	0.0577732
Mybbp1a	2184.13	0.282762	0.0819102	11.8958	0.000562619	0.0581373
Mcm6	502.332	0.566378	0.164205	11.762	0.000604534	0.0619522
Morn2	216.34	-0.623261	0.181782	11.6878	0.000629122	0.0635527
Dlg5	1930.64	0.312846	0.0914204	11.6618	0.000637952	0.0635527
Nudt18	2187.76	-0.441075	0.128497	11.6439	0.000644141	0.0635527
Insyn1	8653.54	-0.318877	0.0933427	11.6434	0.000644319	0.0635527
Tsc22d1	19757.6	-0.209456	0.0613613	11.6392	0.000645778	0.0635527
Sfpq	4656.24	0.340427	0.0996139	11.6208	0.000652185	0.0636779
Eml2	8316.12	-0.309901	0.0909334	11.5745	0.000668611	0.0647716
Scn1b	21307.7	-0.286741	0.0843961	11.5242	0.000686969	0.0660342
Plin5	70.3067	0.701449	0.206548	11.5087	0.000692697	0.0660727
Atxn7l3	12283.9	-0.238966	0.0706318	11.4319	0.000721953	0.0683375
Smarcc1	5478.26	0.263806	0.0780496	11.4031	0.000733204	0.0686989
Olfm1	17305.7	-0.28608	0.0847307	11.3727	0.000745309	0.0686989
Mgll	3819.39	-0.285242	0.0845216	11.3715	0.000745797	0.0686989
Baalc	4439.82	-0.255722	0.0758068	11.3662	0.000747932	0.0686989
Ddx24	12041.7	0.261282	0.0775576	11.3189	0.00076721	0.0691902
Mcmbp	776.373	0.381929	0.113283	11.3162	0.000768318	0.0691902
Sirt1	342.816	0.364856	0.108382	11.3121	0.00077002	0.0691902
Strip2	315.502	-0.582764	0.172822	11.2791	0.000783853	0.0697015
Peg10	1202.29	0.447802	0.132707	11.2528	0.00079504	0.0697015
Cib2	166.287	-0.60629	0.18013	11.2521	0.000795328	0.0697015
Ncoa3	2041	0.340498	0.101309	11.2454	0.000798194	0.0697015
Gspt1	4295.18	0.237768	0.0710157	11.1898	0.000822482	0.0713201
Mtrex	2734.68	0.338703	0.101203	11.1763	0.000828467	0.0713402
Tspan4	294.887	-0.569539	0.16928	11.1335	0.000847818	0.0723504
Aqr	1648.17	0.298434	0.0894029	11.1247	0.000851867	0.0723504
Oaz2	5788.48	-0.245596	0.0737819	11.0663	0.000879119	0.074157
Usp1	1304.05	0.32618	0.0982499	10.9944	0.000913882	0.0765685
Slc19a2	1237.58	0.387171	0.116625	10.9796	0.000921206	0.0766641
Trpc6	258.093	-0.453459	0.136563	10.9651	0.000928442	0.0767512
Uso1	4336.99	0.235514	0.0711527	10.9446	0.000938747	0.0770891
Gpnmb	327.665	0.537014	0.162107	10.92	0.000951293	0.0776054
Actl6a	195.856	0.510306	0.154433	10.8824	0.000970831	0.0784111
Ptgs2	379.656	-0.460294	0.139349	10.8767	0.000973816	0.0784111
B3gnt2	92.1356	-0.650772	0.197181	10.8336	0.000996741	0.0797393
Pwwp3b	117.073	0.576905	0.175307	10.8014	0.00101425	0.0806202
Prpf38b	1060.72	0.603326	0.18155	10.7809	0.00102553	0.080997
Guk1	2155.8	-0.221149	0.0674716	10.7329	0.0010525	0.0819889
Gpx4-ps2	710.217	-0.406899	0.124143	10.7163	0.00106194	0.0819889
Lrsam1	1515.74	0.24613	0.0751856	10.7042	0.00106893	0.0819889
Dclre1c	208.675	0.554906	0.169098	10.6941	0.00107475	0.0819889
Ltn1	3199.83	0.257638	0.0787628	10.6876	0.00107855	0.0819889
Dand5	413.272	-0.429878	0.131317	10.6842	0.00108056	0.0819889
Upf3b	558.763	0.615293	0.187033	10.6688	0.00108955	0.0819889
Pex1	710.218	0.34491	0.105513	10.6664	0.00109098	0.0819889
Ism1	359.409	-0.522635	0.159627	10.649	0.0011013	0.0820348
Rad21	4218.02	0.271145	0.0830612	10.639	0.00110728	0.0820348
Itgav	8006.79	0.21669	0.0664214	10.6321	0.00111144	0.0820348
Ubxn11	397.558	-0.442621	0.135633	10.5828	0.00114143	0.0837498
Oga	8809.66	0.227563	0.0700465	10.5442	0.00116556	0.0850175
Ctbp2	1315.53	0.323908	0.0999826	10.4746	0.00121025	0.0877611
Fam177a	118.664	0.706521	0.21577	10.4605	0.00121956	0.0879215
Lig4	966.65	0.346787	0.107559	10.3653	0.00128409	0.0919147
Dhx37	931.822	0.297661	0.0923908	10.3571	0.00128977	0.0919147
Msh6	1450.06	0.295632	0.0918589	10.3359	0.00130468	0.0924457
Smoc2	261.454	-0.67135	0.208208	10.3133	0.00132073	0.0927713
Ehmt1	1695.37	0.27698	0.0862	10.3084	0.00132424	0.0927713
Xkr6	209.591	-0.488576	0.152019	10.2921	0.00133601	0.0930705
Egln2	4284.06	-0.312914	0.0976713	10.2434	0.00137177	0.0949192
Bcan	1897.13	-0.403046	0.12578	10.2352	0.00137786	0.0949192
Uap1l1	900.589	-0.385958	0.120541	10.2217	0.001388	0.0949441
Cox7c	4919.57	-0.373609	0.116712	10.212	0.00139528	0.0949441
Brsk1	13488.9	-0.239583	0.0749548	10.2042	0.00140119	0.0949441
Dkkl1	765.817	-0.351665	0.110051	10.1811	0.00141889	0.0956208
Rnd2	582.989	-0.405381	0.127225	10.1237	0.00146374	0.0960658
Dnmt1	4530.66	0.355762	0.111466	10.1232	0.00146411	0.0960658
Ccdc155	233.485	-0.510062	0.159695	10.1198	0.00146682	0.0960658
Dgkk	99.0611	0.793612	0.24849	10.1169	0.00146916	0.0960658
Atox1	705.652	-0.451787	0.141788	10.1137	0.00147169	0.0960658
Khdrbs1	4664.66	0.216301	0.067975	10.1134	0.00147198	0.0960658
Cyb5rl	286.91	-0.540857	0.169699	10.1003	0.00148243	0.0962415
Hint2	329.237	-0.423751	0.133139	10.0904	0.00149044	0.0962575
Shd	552.014	-0.524481	0.165143	10.0405	0.00153136	0.0983877
Pdzd11	697.359	-0.358031	0.112967	10.0169	0.0015511	0.0991425
Dbndd1	400.813	-0.38847	0.122673	10.0042	0.00156181	0.0993149

## Sheet: Sheet2
Category	Term	Count	%	PValue	Genes	List Total	Pop Hits	Pop Total	Fold Enrichment	Bonferroni	Benjamini	FDR
GOTERM_BP_ALL	GO:0016079~synaptic vesicle exocytosis	5	2.60417	0.0038662	CADPS2, SYDE1, RIMS3, CTBP2, SNAP29	176	73	19984	7.77709	0.999999	0.317644	0.315359
GOTERM_BP_ALL	GO:0016571~histone methylation	9	4.6875	0.000170873	COPRS, DNMT1, NFYA, CTR9, EHMT1, SUPT6, PWP1, SIRT1, MLLT6	176	177	19984	5.7735	0.460848	0.0725897	0.0720676
GOTERM_BP_ALL	GO:0048814~regulation of dendrite morphogenesis	6	3.125	0.00559237	DNM3, TRPC6, CUX2, SS18L2, ROBO1, LZTS3	176	129	19984	5.28118	1	0.374378	0.371686
GOTERM_BP_ALL	GO:0007269~neurotransmitter secretion	8	4.16667	0.0013266	CADPS2, SYDE1, BRSK1, RIMS3, CTBP2, PDZD11, SNAP29, KCNH1	176	187	19984	4.85756	0.991761	0.184449	0.183122
GOTERM_BP_ALL	GO:0099504~synaptic vesicle cycle	7	3.64583	0.00650736	DNM3, CADPS2, SYDE1, BRSK1, RIMS3, CTBP2, SNAP29	176	189	19984	4.20539	1	0.398991	0.396122
GOTERM_BP_ALL	GO:0006836~neurotransmitter transport	8	4.16667	0.00717412	CADPS2, SYDE1, BRSK1, RIMS3, CTBP2, PDZD11, SNAP29, KCNH1	176	254	19984	3.57623	1	0.398991	0.396122
GOTERM_BP_ALL	GO:0010975~regulation of neuron projection development	18	9.375	6.08891e-05	CPNE9, BRSK1, TRPC6, TENM3, SS18L2, RND2, MT3, SIRT1, ROBO1, DNM3, AHI1, OLFM1, CUX2, DLG5, NEFM, MGLL, SCN1B, LZTS3	176	651	19984	3.13951	0.197578	0.0725897	0.0720676
GOTERM_BP_ALL	GO:0016569~covalent chromatin modification	14	7.29167	0.000955279	DNMT1, NFYA, CTR9, ACTL6A, EHMT1, SUPT6, PWP1, MT3, SIRT1, MLLT6, COPRS, SFPQ, MYBBP1A, ATXN7L3	176	539	19984	2.94923	0.968412	0.172667	0.171425
GOTERM_BP_ALL	GO:0048812~neuron projection morphogenesis	18	9.375	0.000176081	CPNE9, BRSK1, TRPC6, ARHGEF25, SS18L2, RND2, MT3, ROBO1, DNM3, BCAN, OLFM1, CUX2, B3GNT2, NEFM, NPTX1, MGLL, SCN1B, LZTS3	176	711	19984	2.87457	0.470905	0.0725897	0.0720676
GOTERM_BP_ALL	GO:0048858~cell projection morphogenesis	18	9.375	0.000236111	CPNE9, BRSK1, TRPC6, ARHGEF25, SS18L2, RND2, MT3, ROBO1, DNM3, BCAN, OLFM1, CUX2, B3GNT2, NEFM, NPTX1, MGLL, SCN1B, LZTS3	176	729	19984	2.80359	0.574139	0.0853542	0.0847403
GOTERM_BP_ALL	GO:0031175~neuron projection development	23	11.9792	0.000326357	CPNE9, BRSK1, TRPC6, TENM3, ARHGEF25, SS18L2, UPF3B, RND2, MT3, SIRT1, ROBO1, DNM3, BCAN, AHI1, OLFM1, CUX2, DLG5, B3GNT2, NEFM, NPTX1, MGLL, SCN1B, LZTS3	176	1120	19984	2.33174	0.692713	0.0923913	0.0917268
