# Supplementary material for: Prelimbic cortex to ventral tegmental area projection regulates early social isolation stress-potentiated heroin seeking in mice
Source: Nat Commun. 2025 Oct 29;16:9541. doi: 10.1038/s41467-025-64585-7 (PMC12572406; doi:10.1038/s41467-025-64585-7)
Supplement: Supplementary file 6 — Supplementary Data 4 [file 41467_2025_64585_MOESM6_ESM.xlsx]

## Sheet: Sheet1
Supplemenraty Data 4: DEG-HER: DEGs list for the comparison of HER vs SAL
	baseMean	log2FoldChange	lfcSE	stat	pvalue	padj
Fn1	3650.76	1.06594	0.162545	42.0841	8.7433e-11	1.21016e-06
Vcam1	578.006	1.11712	0.186496	35.0467	3.21885e-09	2.2276e-05
Fli1	550.596	1.16139	0.205311	31.216	2.30856e-08	8.52511e-05
Acer2	731.77	1.12286	0.199099	31.0897	2.46373e-08	8.52511e-05
She	719.177	0.931121	0.173415	28.3891	9.92203e-08	0.000233278
Ets1	1215.27	0.962171	0.179956	28.1036	1.14994e-07	0.000233278
Tbx3	422.04	1.22254	0.227537	28.0312	1.19375e-07	0.000233278
Atp10a	1302.27	0.889619	0.167045	27.7956	1.34833e-07	0.000233278
Rab11fip1	539.791	0.882004	0.173397	25.5371	4.33952e-07	0.000640885
Dll4	195.308	1.16346	0.229273	25.2425	5.05553e-07	0.000640885
Adgrl4	1728.47	0.931095	0.183812	25.2281	5.09337e-07	0.000640885
Sgms1	2761.97	0.587992	0.120961	23.3987	1.31669e-06	0.00151869
Lix1l	821.894	0.466176	0.0966803	23.1741	1.47978e-06	0.00157551
Nfkb1	664.296	0.452891	0.09576	22.3089	2.32131e-06	0.00229494
Slc16a4	158.906	1.04708	0.222233	21.8894	2.88824e-06	0.00242659
Ocln	695.259	0.940979	0.200695	21.6186	3.32619e-06	0.00242659
Ccdc141	847.747	0.868778	0.185421	21.5747	3.40317e-06	0.00242659
Zfp366	862.863	0.923343	0.197355	21.5511	3.44529e-06	0.00242659
Wwtr1	863.173	0.64046	0.137603	21.5038	3.53122e-06	0.00242659
Cfh	638.971	0.861867	0.184373	21.5016	3.53533e-06	0.00242659
Layn	933.632	0.711537	0.152816	21.4238	3.68169e-06	0.00242659
Vim	1270.33	0.648401	0.13987	21.3302	3.866e-06	0.00243224
Abcc4	879.07	0.721404	0.156414	21.0556	4.46153e-06	0.00268487
Tgm2	718.768	0.83438	0.181746	20.7419	5.25536e-06	0.00303081
Prickle1	5873.16	0.317553	0.0699781	20.5469	5.81878e-06	0.00322151
Hspb1	317.979	0.954229	0.208455	20.3212	6.54709e-06	0.00348532
Prex2	2002.59	0.542714	0.120977	19.9995	7.74625e-06	0.00387589
Lbr	452.178	0.515203	0.115035	19.9763	7.84084e-06	0.00387589
Mecom	270.492	1.00686	0.223411	19.7411	8.86753e-06	0.00417143
Robo4	619.921	0.865354	0.193699	19.6881	9.11677e-06	0.00417143
Reck	496.273	0.645461	0.145032	19.6413	9.34286e-06	0.00417143
Ptgs2	379.656	0.615099	0.139354	19.3762	1.07336e-05	0.00464262
Akr1c14	137.977	1.03272	0.232168	19.3052	1.11402e-05	0.00467248
Slc40a1	476.404	0.776809	0.176577	19.1642	1.19943e-05	0.00488274
Igf1r	9242.14	0.394684	0.0903989	19.0017	1.30602e-05	0.00516475
Notch4	835.72	0.767373	0.175801	18.8482	1.41546e-05	0.00544205
Shroom4	642.873	0.819172	0.187608	18.7017	1.52849e-05	0.00571779
Erg	563.116	0.974642	0.224707	18.3951	1.79517e-05	0.00644868
Tiparp	450.447	0.651907	0.151442	18.3453	1.84271e-05	0.00644868
Tram2	92.9634	0.96457	0.22464	18.2788	1.90824e-05	0.00644868
Ndufb1-ps	411.026	-0.518496	0.121069	18.2754	1.91158e-05	0.00644868
Cyyr1	815.696	0.936882	0.217613	18.2309	1.95683e-05	0.00644868
Tek	1871.08	0.772208	0.180074	18.1254	2.06825e-05	0.00661093
Ddc	324.691	0.974348	0.226729	18.0949	2.10159e-05	0.00661093
Uqcr10	2358.4	-0.415611	0.0984577	17.7334	2.54121e-05	0.00781621
Abcb1a	3526.99	1.0749	0.253302	17.6048	2.71901e-05	0.00818126
Rpl41	13774	-0.453376	0.108324	17.3916	3.04161e-05	0.00895722
Mcl1	3055.43	0.305824	0.0737047	17.1856	3.39005e-05	0.0092297
Slc39a8	263.178	0.88111	0.211114	17.173	3.41261e-05	0.0092297
Pdlim5	468.639	0.682216	0.164174	17.1285	3.49336e-05	0.0092297
Slc22a1	22.0452	-1.9602	0.465786	17.1284	3.49352e-05	0.0092297
Socs4	763.326	0.358404	0.0866244	17.0796	3.58456e-05	0.0092297
Gimap8	112.467	1.11289	0.266211	17.0724	3.59816e-05	0.0092297
St8sia4	504.914	0.674457	0.162842	17.011	3.71634e-05	0.0092297
Itga6	1387.55	0.852162	0.205247	17.0021	3.7338e-05	0.0092297
Rasgrp3	605.641	0.818332	0.197519	16.9661	3.80533e-05	0.0092297
Msn	1003.52	0.702994	0.169966	16.9506	3.8366e-05	0.0092297
Arhgef3	4065.01	0.28898	0.0701409	16.9353	3.86766e-05	0.0092297
Mirg	77.7446	-1.04657	0.250304	16.8721	3.99859e-05	0.0093609
Cflar	833.674	0.444516	0.1081	16.8164	4.11764e-05	0.0093609
Fgd5	590.083	0.768566	0.186455	16.8127	4.12553e-05	0.0093609
Arap3	654.946	0.685672	0.167217	16.6604	4.47056e-05	0.00997291
Ier5	4057.55	0.497748	0.121407	16.6314	4.53936e-05	0.00997291
Cavin1	1759.23	0.72648	0.177442	16.5542	4.72803e-05	0.0101592
Jsrp1	818.779	-0.513997	0.125918	16.537	4.77096e-05	0.0101592
Abcg2	713.966	0.814508	0.19841	16.4969	4.87292e-05	0.0102191
Cav1	454.013	0.783893	0.191472	16.382	5.17751e-05	0.0106958
Frem2	183.245	0.609289	0.151042	16.2352	5.59447e-05	0.0113872
Rassf9	189.296	0.963983	0.237908	16.1902	5.72885e-05	0.0114917
Nostrin	189.629	0.986858	0.244605	16.0164	6.2795e-05	0.0124164
Spry4	804.584	0.718619	0.177507	15.9143	6.62775e-05	0.0128582
Ppfibp1	1692	0.387636	0.0970906	15.8969	6.68877e-05	0.0128582
Lsr	209.597	1.05623	0.260957	15.8015	7.03475e-05	0.0133381
Kctd12b	105.678	0.985568	0.24675	15.7124	7.3741e-05	0.0137926
Slco1a4	3182.86	1.05541	0.263826	15.6462	7.63646e-05	0.0140928
Marveld2	121.598	0.835968	0.210966	15.5924	7.85679e-05	0.0141983
Jcad	16030.5	0.316105	0.079984	15.5824	7.89878e-05	0.0141983
Epas1	7710.5	0.697952	0.176854	15.4254	8.58288e-05	0.0150393
Selenop	2097.74	0.697895	0.176528	15.4251	8.58396e-05	0.0150393
Ptprb	5491.38	0.712013	0.181274	15.2597	9.36935e-05	0.0161259
Lrrk1	313.605	0.575288	0.14702	15.2461	9.43719e-05	0.0161259
Ephb4	614.281	0.77262	0.197496	15.1405	9.98007e-05	0.0167217
Ly75	196.45	0.837962	0.21391	15.1315	0.000100274	0.0167217
Sox13	370.564	0.876126	0.224181	15.0681	0.000103698	0.0170868
Timp3	1452.63	0.66612	0.171713	14.9139	0.000112531	0.0181252
Hap1	9161.46	-0.475024	0.122328	14.9124	0.000112619	0.0181252
Kank3	856.681	0.505826	0.130681	14.8528	0.000116235	0.018492
Ccnd2	5584.77	0.464259	0.120297	14.7485	0.000122845	0.0193215
Kdr	1309.86	1.09319	0.279961	14.6858	0.000126998	0.0197503
Stra6	397.682	0.890039	0.231078	14.5807	0.000134283	0.0205186
Arhgef5	181.372	0.834489	0.21676	14.572	0.000134903	0.0205186
Dnajb5	6060.01	0.467424	0.122129	14.5269	0.00013817	0.0207871
Tbc1d4	640.034	0.62315	0.163294	14.4213	0.000146141	0.0213358
Meox1	33.7829	1.35	0.353439	14.4066	0.000147286	0.0213358
Itga1	892.888	0.79011	0.206795	14.3879	0.000148758	0.0213358
Itm2a	2163.73	0.716805	0.187954	14.3794	0.000149429	0.0213358
Ndufb7	2149.76	-0.398878	0.104929	14.3782	0.000149525	0.0213358
Klf4	562.141	0.893335	0.234285	14.3207	0.000154158	0.0217022
Ahnak	3005.61	0.554817	0.146339	14.2514	0.000159946	0.0217022
Rpl19	2598.38	-0.506699	0.133479	14.2362	0.000161238	0.0217022
Phldb2	217.819	0.566455	0.149648	14.2347	0.00016137	0.0217022
Mtus1	998.893	0.592408	0.155985	14.2336	0.000161462	0.0217022
Hspa12b	828.162	0.688394	0.18142	14.2331	0.0001615	0.0217022
Flt1	7633.57	0.99493	0.261661	14.1814	0.000166007	0.0220808
Esyt2	3370.93	0.340559	0.0903811	14.1644	0.000167508	0.0220808
Tgfbr2	925.598	0.737934	0.195225	14.1402	0.000169682	0.0221562
Guk1	2155.8	-0.253468	0.0674732	14.0952	0.000173783	0.0224798
Sema3c	2983.87	0.404954	0.10799	13.9991	0.000182898	0.0234398
Arhgap29	1203.09	0.627796	0.167294	13.9789	0.000184872	0.0234754
Nt5c3b	650.243	-0.39503	0.105754	13.924	0.000190355	0.0237393
Phactr4	236.999	0.803728	0.21339	13.9138	0.000191391	0.0237393
Exph5	661.397	0.433217	0.115887	13.9069	0.000192096	0.0237393
Mall	51.0465	1.08622	0.289074	13.864	0.000196523	0.0240714
Dctpp1	243.396	-0.479469	0.128804	13.8244	0.000200718	0.0240963
Lamb2	1342.22	0.644152	0.172502	13.8115	0.0002021	0.0240963
Tns1	4034.7	0.360809	0.0970196	13.7963	0.000203742	0.0240963
Pgm5	272.494	0.719016	0.192927	13.7812	0.000205377	0.0240963
Prom1	1006.88	1.05272	0.280729	13.7711	0.000206488	0.0240963
Acvrl1	1252.13	0.719789	0.192765	13.7649	0.000207171	0.0240963
Ablim1	7347.36	0.394882	0.106423	13.7256	0.000211549	0.0242057
Ctnna1	1969.96	0.44456	0.119771	13.7251	0.00021161	0.0242057
Oas1b	43.3744	-1.99384	0.488668	13.6848	0.000216195	0.0245275
Pdgfd	118.395	0.738293	0.199524	13.5972	0.000226517	0.0250313
St3gal6	310.844	0.74131	0.200069	13.5873	0.00022772	0.0250313
Serp2	1925.59	-0.350532	0.0949804	13.5772	0.000228952	0.0250313
Cks2	17.2001	-2.31726	0.613962	13.5627	0.000230726	0.0250313
Slc7a5	6762.27	0.528594	0.142844	13.5527	0.000231961	0.0250313
Slfn5	766.073	0.761443	0.205782	13.5432	0.000233135	0.0250313
Bend5	1595.42	-0.300541	0.0815934	13.5419	0.000233295	0.0250313
Vil1	109.849	0.995722	0.269494	13.4383	0.000246533	0.0261982
Frmd6	1984.28	0.376517	0.10261	13.4275	0.000247956	0.0261982
Notch1	1183.61	0.605276	0.164863	13.3651	0.000256351	0.02688
Galnt7	816.685	0.495047	0.135246	13.29	0.000266821	0.0277674
Zic3	236.436	0.926639	0.252197	13.2623	0.000270793	0.0279705
Trib2	1595.53	0.621746	0.168152	13.215	0.000277716	0.028473
Cxcl12	5360.7	0.645672	0.176679	13.187	0.000281901	0.0285455
Srpr	2830.85	0.278341	0.0766071	13.1827	0.000282547	0.0285455
Osmr	205.859	0.874579	0.238991	13.16	0.000285994	0.0286785
Sgms2	263.524	0.852886	0.233293	13.135	0.000289831	0.0286785
Il6ra	214.718	0.801771	0.220164	13.1334	0.00029008	0.0286785
Cpne3	310.24	0.590968	0.163132	13.0663	0.000300658	0.0295135
Radx	108.786	0.868734	0.238645	13.0232	0.00030765	0.0299872
Retn	16.4411	-1.66465	0.460998	12.9506	0.00031982	0.0309554
Flvcr2	258.399	0.794829	0.220295	12.8904	0.000330273	0.0317452
Map3k20	717.783	0.564244	0.157	12.8414	0.000339042	0.0321885
Prph	225.358	-0.604496	0.168355	12.8291	0.000341263	0.0321885
Polk	745.034	0.484249	0.134936	12.8259	0.000341861	0.0321885
Rad54b	57.892	0.971397	0.271203	12.714	0.000362936	0.0339419
Elovl7	306.705	0.492557	0.137946	12.701	0.000365465	0.033949
Nxph3	429.243	-0.406756	0.114083	12.6815	0.000369299	0.0340765
Myo1c	1318.62	0.361357	0.101454	12.6568	0.000374208	0.0341319
Tmod3	1178.47	0.408477	0.114696	12.649	0.000375767	0.0341319
Cpne4	649.583	-0.530738	0.148927	12.6414	0.000377298	0.0341319
Cobll1	564.798	0.768367	0.215453	12.5833	0.000389199	0.0349799
H2afy	1177.15	-0.383161	0.108114	12.5128	0.000404174	0.0357161
Mien1	308.582	-0.585709	0.164912	12.5121	0.000404329	0.0357161
Dok3	73.0784	-0.859174	0.241595	12.5084	0.000405132	0.0357161
Uqcrh	3407.73	-0.377431	0.106449	12.48	0.000411336	0.0359473
Mpzl1	699.236	0.543338	0.153453	12.4727	0.000412948	0.0359473
Vsir	388.463	0.472211	0.133555	12.4361	0.000421113	0.0363497
Snhg10	68.233	-0.981537	0.2768	12.4269	0.000423199	0.0363497
Fmo2	179.319	0.917707	0.258112	12.4095	0.000427162	0.0363497
Ctxn1	13772	-0.26347	0.0747519	12.4055	0.000428076	0.0363497
Nebl	3751.42	0.304781	0.0864912	12.3932	0.000430903	0.0363666
Mfsd2a	474.674	0.809241	0.228895	12.3335	0.000444894	0.0373199
Metrn	219.697	-0.601785	0.170828	12.3125	0.000449942	0.0375159
Fdxr	278.938	-0.615459	0.174545	12.2778	0.000458381	0.0379908
Rhobtb1	284.795	0.679161	0.193552	12.2298	0.000470329	0.038749
Ung	178.843	-0.545065	0.155748	12.194	0.000479445	0.038862
Il17rd	315.879	0.616234	0.175739	12.1919	0.000479974	0.038862
Gimap1	85.1717	0.93248	0.264509	12.1913	0.000480125	0.038862
Khnyn	1143.63	0.30581	0.0875635	12.1766	0.000483922	0.0389333
Nos3	387.361	0.783661	0.222703	12.1662	0.000486631	0.0389333
Tbc1d32	431.251	0.412066	0.117994	12.1494	0.000491033	0.0390597
Rpl31	3478.52	-0.406036	0.116408	12.0541	0.000516779	0.0408728
Ube2m	4499.21	-0.273292	0.0787805	12.0124	0.000528473	0.0415602
Fam193b	652.648	-0.400989	0.115806	11.9552	0.000544962	0.0426148
Cnksr3	112.21	0.672951	0.19447	11.8972	0.000562196	0.0435139
Gimap6	257.453	0.710667	0.205003	11.8953	0.000562748	0.0435139
Serpinb9	221.391	0.691418	0.199938	11.8814	0.000566982	0.0435978
Map3k1	711.883	0.526227	0.152368	11.8693	0.000570672	0.043639
Vwa1	2006.87	0.925055	0.266189	11.8154	0.000587424	0.0442384
Rfxap	810.341	-0.635434	0.182542	11.8141	0.000587849	0.0442384
Pou3f2	1274.17	0.387776	0.112573	11.8133	0.000588098	0.0442384
Hist1h1c	1920.49	0.399647	0.115887	11.7956	0.000593711	0.0443908
Ptbp3	1245.84	0.409611	0.119037	11.7867	0.000596538	0.0443908
Fcgrt	815.614	0.641797	0.185807	11.7627	0.000604294	0.0447275
Ppp1r15a	941.375	-0.53915	0.156078	11.723	0.000617314	0.0454481
Adgra2	1264.23	0.512465	0.149465	11.6983	0.000625573	0.0458125
Tmem123	358.381	0.664716	0.193773	11.6854	0.000629941	0.0458896
Fpgs	154.564	-0.602588	0.176052	11.6661	0.000636482	0.0459924
Gen1	46.8508	0.901616	0.262665	11.657	0.000639612	0.0459924
Rpl17	1490.54	-0.403313	0.117792	11.652	0.000641322	0.0459924
Pthlh	18.7567	-1.57395	0.459363	11.6089	0.000656365	0.0466482
Tmsb4x	13214.4	-0.366843	0.107508	11.6065	0.000657207	0.0466482
Fgfr1op	1419.47	-0.569621	0.164779	11.5575	0.000674761	0.0476498
Brk1	5478.55	-0.224336	0.0660325	11.5266	0.000686079	0.0482031
Sox17	441.488	0.699893	0.205419	11.5143	0.000690627	0.0482124
Gpr63	233.829	0.55345	0.16275	11.5075	0.000693177	0.0482124
Bloc1s2	544.795	-0.344344	0.101617	11.4599	0.000711147	0.0492149
Rel	238.575	0.545338	0.161228	11.3833	0.000741058	0.0506168
Kitl	1708.47	0.494953	0.146183	11.3813	0.000741858	0.0506168
Arhgap31	1672.41	0.54554	0.161218	11.3773	0.000743478	0.0506168
Pcp4	361.154	-0.569745	0.167979	11.3634	0.000749037	0.0506168
Fxyd6	3649.53	-0.525363	0.154951	11.3618	0.00074969	0.0506168
Rps17	1146.43	-0.56842	0.167322	11.3463	0.000756	0.0507951
Foxq1	240.843	0.731633	0.21666	11.3098	0.000770974	0.0513916
Bicd2	4689.53	-0.410089	0.121136	11.3066	0.000772303	0.0513916
Asah1	846.108	0.313938	0.0933717	11.2856	0.000781086	0.051663
Hs3st4	1063.75	-0.378854	0.112602	11.2791	0.000783847	0.051663
Arrdc4	332.623	-0.423079	0.125715	11.2605	0.000791746	0.0518439
Rpl39	858.54	-0.397702	0.118302	11.255	0.000794083	0.0518439
Acadvl	741.934	0.28393	0.0846197	11.2453	0.000798244	0.0518709
Rps26	1213.17	-0.490038	0.145614	11.2305	0.000804644	0.0520424
Sntb2	1959.3	0.392493	0.117031	11.2132	0.000812185	0.0522858
Rpl27a	3108.89	-0.330033	0.0985957	11.1706	0.000831027	0.0532511
Lef1	318.863	0.752673	0.224398	11.145	0.000842594	0.0537435
Rps15	3920.66	-0.342739	0.102429	11.1233	0.000852507	0.0540161
Lamc2	531.596	-0.369701	0.110776	11.1186	0.000854672	0.0540161
Nr3c1	4374.21	0.329869	0.0989103	11.098	0.000864201	0.0540694
Afap1l2	469.744	0.758919	0.226553	11.0971	0.00086463	0.0540694
Itpkb	1278.39	0.54137	0.162	11.0813	0.000872034	0.0540694
Tln1	1963.11	0.420566	0.126136	11.076	0.000874508	0.0540694
Klf3	717.291	0.409161	0.122825	11.0685	0.000878066	0.0540694
Cldn5	2783.16	1.01482	0.296962	11.0666	0.000878955	0.0540694
Slfn8	20.9389	-1.26115	0.378559	11.0581	0.000882985	0.054077
Sik1	1386.27	0.557249	0.167181	11.0442	0.000889663	0.054246
Zswim4	1120.71	0.443465	0.132864	11.0342	0.000894469	0.0542998
Fam104a	1146.17	-0.436045	0.130697	11.0099	0.000906256	0.0546607
Cnot6l	2279.75	0.361404	0.108669	11.0057	0.000908313	0.0546607
Cd83	477.279	-0.46636	0.140746	10.9336	0.000944372	0.0563499
Simc1	262.827	-0.485671	0.146549	10.9333	0.000944526	0.0563499
Pik3c2a	894.111	0.40098	0.121254	10.8975	0.000962949	0.0572025
Trim16	319.834	0.399972	0.121196	10.8555	0.000985052	0.0582654
Adcy4	296.266	0.753243	0.227787	10.8356	0.000995688	0.0586439
Eogt	666.568	0.500551	0.151475	10.8249	0.00100147	0.0587344
Rprm	554.955	-0.520812	0.157621	10.7811	0.0010254	0.0597071
Srp14	1781.03	-0.300468	0.091295	10.7788	0.00102668	0.0597071
Prkch	523.334	0.609617	0.184596	10.771	0.00103105	0.0597103
Rpl26	1648.31	-0.483112	0.146522	10.7541	0.00104051	0.0599362
Smad6	179.931	0.827386	0.251008	10.748	0.00104392	0.0599362
Cry1	798.15	0.328373	0.100069	10.7409	0.00104794	0.0599362
Itpripl2	595.787	0.658801	0.199592	10.7315	0.00105328	0.0599937
Pfdn1	1203.91	-0.317181	0.096747	10.7092	0.00106602	0.0604702
Cyth2	6058.08	-0.336008	0.102342	10.6891	0.00107767	0.0608816
Kansl2	2178.91	-0.304032	0.0928834	10.6627	0.00109315	0.0615052
Tjp2	747.879	0.41861	0.128129	10.6416	0.00110574	0.0619615
Evl	5273.56	-0.216559	0.0665088	10.586	0.00113944	0.0635929
Pacsin3	1339.76	-0.548114	0.166066	10.5587	0.00115644	0.0642821
Atp5mpl	1079.3	-0.385433	0.118619	10.5211	0.00118019	0.0651202
Zfp821	1347.06	-0.240536	0.0741499	10.5147	0.00118427	0.0651202
Ndufa8	2361.58	-0.245311	0.0755829	10.5053	0.00119032	0.0651202
H2-Q6	252.376	2.40783	0.705572	10.5042	0.00119107	0.0651202
Rpp25	134.976	-0.744334	0.227709	10.4885	0.0012012	0.0651202
Hddc2	230.938	-0.390848	0.120538	10.4883	0.00120135	0.0651202
Arl5b	1096.19	0.383685	0.118265	10.4835	0.00120445	0.0651202
Tsc22d2	2357.22	0.302061	0.0932731	10.4512	0.00122571	0.0660119
Glul	20785.8	0.346326	0.107033	10.4436	0.00123075	0.0660264
Tcaf2	37.5869	1.28338	0.392781	10.4207	0.0012461	0.0665917
Eps8l2	135.541	0.736249	0.227175	10.396	0.00126285	0.0669824
Trib1	2114	0.518021	0.160193	10.3957	0.00126309	0.0669824
Myof	275.917	0.639143	0.197518	10.3762	0.00127652	0.0672275
Ltbp4	4629.26	0.534194	0.165315	10.3749	0.00127743	0.0672275
Rps12	854.513	-0.333285	0.103387	10.3616	0.00128663	0.0674516
Rab33a	797.771	-0.496474	0.153786	10.3547	0.00129143	0.0674516
Plcxd1	628.246	-0.373731	0.116043	10.3475	0.00129651	0.0674622
Rpl32	1390.63	-0.455221	0.140976	10.3198	0.00131614	0.0682272
Zfp36l1	680.322	0.633259	0.195243	10.27	0.00135211	0.0692054
Tmem222	2885.54	-0.325255	0.101326	10.2699	0.00135219	0.0692054
Per2	2307.33	0.412903	0.128016	10.2691	0.0013528	0.0692054
Polg2	61.4792	-0.794433	0.247183	10.266	0.00135501	0.0692054
Fmo5	87.0053	0.801484	0.249009	10.2452	0.0013704	0.0697343
Smdt1	2496.59	-0.360072	0.112297	10.2305	0.00138139	0.0700362
Id3	425.033	0.751125	0.233887	10.2069	0.00139915	0.0704376
Prelid3b	1545.99	-0.30522	0.0953334	10.2011	0.0014036	0.0704376
Mt3	5263.27	-0.254386	0.0795771	10.1998	0.00140458	0.0704376
Adamts1	1101.95	0.473201	0.147616	10.1772	0.00142188	0.070786
Cgnl1	712.523	0.600212	0.187532	10.173	0.00142513	0.070786
Cp	509.098	0.755365	0.235593	10.1707	0.00142687	0.070786
Cd2ap	897.717	0.618062	0.191963	10.1372	0.00145303	0.0718265
Dmxl1	2959.57	0.355158	0.111226	10.1278	0.00146046	0.0719369
Gpx1	1494.63	-0.266889	0.0838301	10.1204	0.00146639	0.0719725
Lamtor1	1470.33	-0.27689	0.0871712	10.0743	0.00150351	0.0735341
Spock2	69399.2	0.24581	0.0774781	10.0516	0.00152215	0.0741833
Rcc1	628.264	-0.418048	0.131383	10.0379	0.00153354	0.0741862
Nod1	241.869	0.739047	0.232218	10.0368	0.0015344	0.0741862
Zcrb1	703.266	-0.391219	0.123313	10.0322	0.00153829	0.0741862
Tjp1	4809.57	0.370205	0.116743	10.013	0.00155438	0.0742518
Ceacam1	165.662	0.831487	0.259533	10.0129	0.00155443	0.0742518
Trim56	579.923	0.517687	0.163188	10.0114	0.00155574	0.0742518
Pard6b	401.957	-0.52369	0.164241	10.0024	0.0015634	0.074361
Snu13	1694.92	-0.467023	0.147285	9.95768	0.0016018	0.0759264
Pdxp	3223.79	-0.392119	0.12434	9.90493	0.00164837	0.077655
Man2a1	1865	0.259059	0.0822297	9.90368	0.00164949	0.077655
S1pr1	1873.16	0.59013	0.186226	9.88793	0.00166366	0.0780568
Fmnl3	681.812	0.551237	0.174965	9.86449	0.00168499	0.0787906
Nfe2l2	156.257	0.554664	0.176378	9.81998	0.00172626	0.0801798
Nid2	135.223	0.714778	0.227467	9.81324	0.0017326	0.0801798
Stx1a	9995.88	-0.395477	0.125344	9.81171	0.00173404	0.0801798
Rpl4	14602.8	-0.259682	0.0827148	9.80765	0.00173788	0.0801798
Rpl37	1679.53	-0.375299	0.119656	9.78463	0.00175977	0.0809201
Gfpt2	101.584	-0.709656	0.225932	9.76817	0.00177559	0.0813774
Heatr5a	429.759	0.430572	0.137585	9.73726	0.0018057	0.0823209
Phf8	1723.11	0.309584	0.0990918	9.73484	0.00180807	0.0823209
Egln3	972.919	-0.430796	0.137557	9.70268	0.00183999	0.0832548
Sox21	109.255	0.669987	0.214322	9.70206	0.00184062	0.0832548
Uqcr11	3346.37	-0.312324	0.100203	9.68857	0.00185418	0.083327
Dusp26	3032.38	-0.291816	0.0935847	9.6885	0.00185425	0.083327
Slco2b1	543.788	0.689265	0.220337	9.67978	0.00186307	0.0834522
Anxa3	429.257	0.716518	0.229507	9.66138	0.00188183	0.0838727
Rmdn3	1429.89	-0.286969	0.0921125	9.65869	0.00188458	0.0838727
Yap1	788.057	0.393518	0.126172	9.63382	0.00191027	0.0845813
Mcc	869.985	0.514061	0.165038	9.6263	0.00191811	0.0845813
Slco1c1	2178.34	0.868257	0.277728	9.62561	0.00191883	0.0845813
Calcrl	189.116	0.698154	0.224199	9.61484	0.00193011	0.0848084
Slc17a6	538.146	-0.586512	0.188552	9.60887	0.0019364	0.0848156
Gadd45b	1702.26	-0.561031	0.178414	9.60273	0.00194289	0.0848312
Cdh13	6298.21	-0.496422	0.159482	9.58127	0.00196572	0.0855582
Rpsa-ps7	72.586	-0.737448	0.238183	9.55296	0.00199627	0.0864213
Syndig1l	49.3747	-0.910598	0.292703	9.55134	0.00199804	0.0864213
Sft2d2	787.422	0.323741	0.104808	9.52504	0.00202687	0.0870591
Cgref1	890.784	-0.340377	0.110146	9.51762	0.00203508	0.0870591
Sema3g	740.198	0.692293	0.222139	9.51736	0.00203537	0.0870591
Atp7a	573.754	0.383574	0.124197	9.51504	0.00203794	0.0870591
Aprt	685.158	-0.560482	0.180913	9.47688	0.00208077	0.0885816
Rps27	489.966	-0.723816	0.232898	9.47194	0.00208638	0.0885816
Nkain3	637.221	0.383801	0.124331	9.44349	0.00211899	0.0896911
Vwf	3473.66	0.781591	0.252944	9.42897	0.00213584	0.0899123
Lipa	481.048	0.386299	0.125561	9.4278	0.00213721	0.0899123
Prkx	361.534	0.40651	0.132256	9.40744	0.00216107	0.0904692
Megf6	272.516	0.724847	0.232498	9.40536	0.00216352	0.0904692
Bod1	4289.3	-0.25414	0.0828166	9.39122	0.00218027	0.0907453
Srgap1	716.583	-0.443697	0.14359	9.38873	0.00218324	0.0907453
Pithd1	3150.04	-0.26729	0.0871525	9.37422	0.00220058	0.0911829
Rnf227	7936.24	-0.348613	0.113694	9.36233	0.0022149	0.0911829
Akap13	1802.61	0.322551	0.105267	9.36124	0.00221622	0.0911829
Slc31a1	653.71	0.4124	0.134581	9.35331	0.00222583	0.0911829
Map3k11	1311.89	0.394228	0.128665	9.35259	0.0022267	0.0911829
Slc12a7	209.819	0.634596	0.206945	9.31626	0.00227129	0.0927342
Nudt15	137.845	-0.61639	0.201692	9.29775	0.00229436	0.0932066
Clic5	784.559	0.581926	0.19011	9.29197	0.00230161	0.0932066
Plk3	524.268	0.530257	0.172954	9.29081	0.00230306	0.0932066
Cbln1	219.289	-0.535574	0.175248	9.27276	0.00232587	0.0936435
Mrpl46	903.543	-0.265055	0.0869822	9.27156	0.00232739	0.0936435
Tax1bp3	98.2441	0.675265	0.221392	9.26622	0.0023342	0.0936452
Esam	1185.65	0.511436	0.167846	9.23982	0.00236809	0.0946546
Esyt3	210.204	-0.726542	0.236047	9.23505	0.00237426	0.0946546
Slc16a1	2330.82	0.455409	0.148819	9.23073	0.00237987	0.0946546
Itgb1	2825.16	0.434477	0.142775	9.22469	0.00238773	0.094695
Polr2m	7820.98	-0.217028	0.0714815	9.20726	0.00241057	0.0953276
Cyb5a	563.777	-0.283977	0.0936559	9.17301	0.0024561	0.0963975
Bbc3	363.202	-0.684233	0.224852	9.16547	0.00246624	0.0963975
Paxip1	1915.09	-0.302778	0.0999145	9.16209	0.0024708	0.0963975
Rplp0	3266.39	-0.458821	0.150697	9.15403	0.00248171	0.0963975
Ephb3	2428.55	0.410103	0.135264	9.15337	0.00248261	0.0963975
Dnajc1	426.396	0.437127	0.143979	9.14962	0.0024877	0.0963975
Mettl2	428.894	-0.354018	0.116867	9.14924	0.00248822	0.0963975
H60b	39.6896	1.17077	0.383578	9.14046	0.00250018	0.0963975
Nod2	46.349	0.76583	0.252976	9.13867	0.00250263	0.0963975
Vamp3	564.063	0.430724	0.142387	9.12343	0.00252357	0.0963975
Tmtc3	461.071	0.445892	0.147354	9.12061	0.00252746	0.0963975
Cox7a2l	2248.36	-0.276421	0.0914885	9.11618	0.00253358	0.0963975
Itih5	1760.95	0.579461	0.191351	9.11136	0.00254027	0.0963975
Cdh5	1303.18	0.82523	0.271638	9.1097	0.00254258	0.0963975
Tmem91	244.149	-0.443193	0.146662	9.10956	0.00254278	0.0963975
Usp9x	17083	0.368257	0.121364	9.10504	0.00254906	0.0963975
Rbm45	1278.87	-0.241506	0.0801409	9.07549	0.00259058	0.0977009
Rpsa	5985.64	-0.288701	0.0957947	9.05451	0.00262048	0.0983239
Gca	373.055	0.402042	0.133203	9.05393	0.00262131	0.0983239
Hist1h2bn	26.3298	-1.26875	0.418831	9.04251	0.00263774	0.0986727
Sik2	1312.59	0.308355	0.102564	9.02051	0.00266967	0.099598
Apold1	291.09	0.601613	0.198321	9.01324	0.0026803	0.099726
Card10	328.3	0.564787	0.187784	9.00202	0.00269681	0.0999465
Mybl1	152.302	0.588509	0.194212	8.99941	0.00270067	0.0999465
