# Supplementary material for: Prelimbic cortex to ventral tegmental area projection regulates early social isolation stress-potentiated heroin seeking in mice
Source: Nat Commun. 2025 Oct 29;16:9541. doi: 10.1038/s41467-025-64585-7 (PMC12572406; doi:10.1038/s41467-025-64585-7)
Supplement: Supplementary file 7 — Supplementary Data 5 [file 41467_2025_64585_MOESM7_ESM.xlsx]

## Sheet: Sheet1
Supplementary Data 5: The overlapping Gene Ontology (GO) Biological Process (BP) terms identified from DEG-ESI (DEGs from the ESI vs. GH comparison) and DEG-HER (DEGs from the HER vs. SAL comparison).
BP terms annotated with DEG-HER	Count	%	PValue	Genes	List Total	Pop Hits	Pop Total	Fold Enrichment
GO:0009653~anatomical structure morphogenesis	116	31.4363	8.7606e-18	RPL4, NR3C1, ETS1, SOX21, LIPA, IGF1R, FOXQ1, PREX2, CDH5, SOX17, TBC1D32, ADGRA2, KDR, GLUL, EPHB4, EPHB3, MFSD2A, TGM2, CARD10, TMOD3, POU3F2, CLDN5, FRMD6, POLG2, PHLDB2, JCAD, FREM2, CALCRL, PAXIP1, NOTCH1, CFH, EPAS1, NOTCH4, TMTC3, RHOBTB1, ZFP36L1, MAN2A1, MAP3K20, CCDC141, PROM1, STRA6, WWTR1, VCAM1, TIPARP, NEBL, CAV1, FN1, MSN, SMAD6, MT3, NFKB1, FLI1, VIL1, PTPRB, CXCL12, ID3, NFE2L2, …	348	3000	19984	2.22044
GO:0010646~regulation of cell communication	103	27.9133	7.84977e-07	NR3C1, IGF1R, RPS15, CDH5, SOX17, ADGRA2, KDR, SLC39A8, RPL37, GLUL, TGM2, RPS12, CARD10, PRKCH, SOX13, CD2AP, SIK2, TRIM16, RPL26, TRIB1, TRIB2, JCAD, STX1A, NOTCH1, NOTCH4, RAB11FIP1, PDGFD, MAP3K20, SOCS4, MCL1, STRA6, WWTR1, AFAP1L2, GADD45B, CAV1, FN1, SMAD6, MCC, MT3, NFKB1, CXCL12, KITL, REL, MAP3K11, NFE2L2, ITGB1, ACVRL1, FLT1, LRRK1, HSPB1, VSIR, BBC3, AKAP13, MECOM, TIMP3, ZFP366, CGNL…	348	3740	19984	1.5815
GO:0006915~apoptotic process	66	17.8862	9.23863e-07	ITGB1, SLC40A1, HSPB1, NR3C1, GIMAP8, IGF1R, BBC3, FOXQ1, CDH5, CCND2, MECOM, KDR, TIMP3, ATP7A, TGM2, GPX1, PRKCH, ITGA1, SERPINB9, TGFBR2, ITPKB, SLC7A5, PCP4, ITGA6, SIK1, RPL26, YAP1, PPP1R15A, NOTCH1, SGMS1, LEF1, NOD1, PRICKLE1, NOD2, PTGS2, ZFP36L1, UNG, MIEN1, BLOC1S2, MAP3K20, CTNNA1, MCL1, PLK3, EGLN3, MAP3K1, GADD45B, NOS3, CAV1, FN1, RMDN3, CFLAR, KLF4, SMAD6, MT3, TBX3, NFKB1, VIL1, …	348	2036	19984	1.86153
GO:0007264~small GTPase mediated signal transduction	22	5.96206	2.85879e-05	ITGB1, NOTCH1, SPRY4, BRK1, RHOBTB1, RAB33A, CD2AP, RASGRP3, ITPKB, CYTH2, AKAP13, ARHGAP31, DOK3, KITL, ARHGEF3, CDH13, TAX1BP3, EPS8L2, SRGAP1, CGNL1, PHACTR4, TGM2	348	437	19984	2.89098
GO:0006366~transcription from RNA polymerase II promoter	56	15.1762	0.00195141	ACVRL1, SLC40A1, NR3C1, MEOX1, ETS1, SOX21, VSIR, PHF8, FOXQ1, CDH5, MECOM, SOX17, ZIC3, KDR, ZFP366, IER5, MYBL1, SOX13, DUSP26, POU3F2, CRY1, CDH13, ITGA6, SIK1, ERG, YAP1, PPP1R15A, PAXIP1, NOTCH1, EPAS1, NOTCH4, LEF1, NOD2, DLL4, ABLIM1, DNAJB5, BLOC1S2, S1PR1, WWTR1, PLK3, MAP3K1, USP9X, CAV1, KLF4, SMAD6, KLF3, MT3, TBX3, FLI1, NFKB1, PER2, MYO1C, RFXAP, REL, ID3, NFE2L2	348	2142	19984	1.50131
GO:0008152~metabolic process	237	64.2276	0.00492293	RPL4, RPL32, RPL31, SOX21, LIPA, RPS15, RPS17, SOX17, KDR, FDXR, RPL37, IER5, RPL39, GLUL, EPHB4, EPHB3, RPS12, MFSD2A, ARRDC4, PRKCH, METTL2, SOX13, CD2AP, CLDN5, COX7A2L, AKR1C14, SIK1, SIK2, TRIM16, RPL26, TRIB1, TRIB2, STX1A, PAXIP1, CFH, EPAS1, TMTC3, SNU13, PDGFD, BLOC1S2, ST8SIA4, ST3GAL6, WWTR1, PLK3, RPL41, AFAP1L2, GADD45B, TIPARP, FN1, FLI1, RPS26, ACER2, OCLN, RPS27, RNF227, KITL, RPL…	348	12239	19984	1.112
GO:0051049~regulation of transport	49	13.2791	0.0254946	ITGB1, CLIC5, PIK3C2A, NR3C1, BBC3, ATP7A, GLUL, TGM2, CD2AP, SLC7A5, DNAJC1, PCP4, CEACAM1, TBC1D4, CNKSR3, CRY1, CDH13, SIK1, HAP1, STX1A, ARHGEF5, VAMP3, ABCG2, NOTCH1, AHNAK, RETN, NOD2, PTGS2, NKAIN3, RAB11FIP1, PACSIN3, ABCB1A, EXPH5, WWTR1, TCAF2, PLK3, SLC16A1, NOS3, CAV1, MSN, PER2, OCLN, CXCL12, JSRP1, MYO1C, FXYD6, TEK, LAMTOR1, NFE2L2	348	2082	19984	1.35151
GO:0006979~response to oxidative stress	16	4.33604	0.0264427	PLK3, GPX1, NOS3, EPAS1, HSPB1, CFLAR, KLF4, PTGS2, MT3, ETS1, NFKB1, PDGFD, ATP7A, NUDT15, NFE2L2, MCL1	348	494	19984	1.85993
GO:0006812~cation transport	31	8.40108	0.0419114	ITGB1, CALCRL, NDUFB7, AHNAK, SLC22A1, SLC40A1, PIK3C2A, PTGS2, BBC3, NKAIN3, PACSIN3, SLC17A6, SLC39A8, ATP7A, ABCB1A, SLC12A7, NDUFA8, NOS3, SLC31A1, CAV1, CP, MT3, SLC7A5, SMDT1, PCP4, CXCL12, JSRP1, CNKSR3, FXYD6, SIK1, HAP1	348	1239	19984	1.43679
BP terms annotated with DEG-ESI	Count	%	PValue	Genes	List Total	Pop Hits	Pop Total	Fold Enrichment
GO:0009653~anatomical structure morphogenesis	37	19.2708	0.0285139	CPNE9, BRSK1, TENM3, ARHGEF25, CTR9, RND2, PTGS2, ISM1, PSMB10, ROBO1, STRIP2, CUX2, ITGAV, NEFM, NPTX1, SCN1B, LZTS3, EGFL7, SMARCC1, TRPC6, NCOA3, ACTL6A, SS18L2, SUPT6, SULF1, IGFN1, MT3, SIRT1, DNM3, BCAN, SMOC2, AHI1, OLFM1, DLG5, B3GNT2, PNPLA6, MGLL	176	3000	19984	1.40039
GO:0010646~regulation of cell communication	45	23.4375	0.0209272	BRSK1, CTBP2, ARHGEF25, NENF, PTGS2, PWP1, ROBO1, SYDE1, RIMS3, CUX2, GPNMB, PEG10, MPC2, CMYA5, GSG1L, ITGAV, IGFBP6, NPTX1, SNAP29, RPS12, BOK, MAP3K5, KCNH1, MAP4K1, EGFL7, RASL10B, NCOA3, OGA, DKKL1, SULF1, MT3, SIRT1, SMOC2, SFPQ, PLCB4, DLG5, SAG, LAMTOR1, CD47, CSNK1G2, MGLL, DAND5, CNTNAP4, PLIN5, LAMTOR5	176	3740	19984	1.36619
GO:0006915~apoptotic process	29	15.1042	0.0107393	DNMT1, PTGS2, PTMS, ROBO1, AIFM3, HINT2, RAD21, PEG10, ITGAV, NPTX1, BOK, MAP3K5, EGLN2, TSC22D1, NCOA3, DKKL1, LIG4, SULF1, MT3, SIRT1, ATOX1, MSH6, AHI1, OLFM1, SFPQ, MYBBP1A, IFI27, XKR6, LAMTOR5	176	2036	19984	1.6173
GO:0007264~small GTPase mediated signal transduction	9	4.6875	0.0389646	SYDE1, DNMT1, ARHGEF25, USO1, BRK1, ITGAV, RND2, SRGAP1, ROBO1	176	437	19984	2.33846
GO:0006366~transcription from RNA polymerase II promoter	29	15.1042	0.0200375	ZFP523, KHDRBS1, DNMT1, CTBP2, CTR9, EHMT1, PTMS, MLLT6, RPS14, CUX2, POLR2A, POLR2B, SMARCC1, TSC22D1, NFYA, NCOA3, SS18L2, SUPT6, SULF1, MT3, SIRT1, POU6F1, AHI1, SFPQ, MYBBP1A, IFI27, ZFP9, TAF3, DAND5	176	2142	19984	1.53726
GO:0008152~metabolic process	123	64.0625	0.0118956	ZFP688, POP5, DCLRE1C, LTN1, EHMT1, PWP1, RPS14, MPC2, PSMD1, NUDT18, MTREX, ATXN7L3, MAP3K5, RPS12, AQR, SMARCC1, LIG4, P3H4, MSH6, LARS2, OLFM1, IFI27, DGKK, ZFP9, CSNK1G2, BRSK1, KHDRBS1, DNMT1, CTBP2, CSTF2, CTR9, HPCA, HACD2, GSPT1, OAZ2, HSD11B1, SEC14L2, ATP5E, RAD21, UAP1L1, CMYA5, DHX37, MCMBP, UTP20, IGFBP6, NDUFV3, PRPF38B, RPL41, SS18L2, OGA, UPF3B, MT3, POU6F1, COPRS, AHI1, LSM7, UBX…	176	12239	19984	1.14111
GO:0051049~regulation of transport	30	15.625	0.0079602	KHDRBS1, LRSAM1, HPCA, PTGS2, OAZ2, MLLT6, RIMS3, MPC2, GSG1L, ITGAV, SNAP29, SCN1B, BOK, KCNH1, CADPS2, TRPC6, SLC30A3, KCNIP2, RASL10B, TESC, OGA, SUPT6, SIRT1, DNM3, AHI1, PLCB4, IFI27, STAC2, LAMTOR1, CD47	176	2082	19984	1.6361
GO:0006979~response to oxidative stress	11	5.72917	0.011923	MSRA, SFPQ, TRPC6, GPX4, ITGAV, PTGS2, DGKK, MT3, SIRT1, ATOX1, MAP3K5	176	494	19984	2.52834
GO:0006812~cation transport	20	10.4167	0.0124051	TRPC6, SLC30A3, KCNIP2, TESC, NDUFA2, HPCA, OGA, PTGS2, MT3, ATOX1, MLLT6, PLCB4, ATP5E, STAC2, ORAI2, GSG1L, ITGAV, NDUFV3, SCN1B, KCNH1	176	1239	19984	1.83286
