# Supplementary material for: Prelimbic cortex to ventral tegmental area projection regulates early social isolation stress-potentiated heroin seeking in mice
Source: Nat Commun. 2025 Oct 29;16:9541. doi: 10.1038/s41467-025-64585-7 (PMC12572406; doi:10.1038/s41467-025-64585-7)
Supplement: Supplementary file 8 — Supplementary Data 6 [file 41467_2025_64585_MOESM8_ESM.xlsx]

## Sheet: Sheet1
Supplementary Data 6: DEG-inter: DEGs for the ESI and HER interaction effect. FC=(ESI-HER/ESI-SAL)/(GH-HER/GH-SAL)
	baseMean	log2FoldChange	lfcSE	stat	pvalue	padj
Sqstm1	24879.5	0.585462	0.13609	18.4764	1.72024e-05	0.00928039
Ina	20171.3	0.645187	0.148209	18.9122	1.36873e-05	0.00856554
Clip2	15216.7	0.552909	0.150746	13.4327	0.000247275	0.0428148
Galnt9	12296.5	0.666617	0.180965	13.54	0.000233537	0.0419964
Lratd1	11676.2	-0.595292	0.149441	15.8403	6.89181e-05	0.0220046
Hspa5	11448.1	1.07469	0.246069	18.9662	1.33055e-05	0.00856554
Nav1	10476.6	0.58395	0.175575	11.0433	0.000890061	0.0809593
Psmc3	9316.39	0.619444	0.141082	19.2425	1.15122e-05	0.00823616
Fxr2	8915.23	0.518593	0.155708	11.0781	0.000873532	0.0799205
Msl1	8169.5	0.392423	0.119491	10.7778	0.00102723	0.0872175
Kcnj3	7873.15	-0.578348	0.167084	11.9614	0.000543127	0.0672938
Eif3b	7708.44	0.714861	0.161823	19.4671	1.02349e-05	0.00800623
Sin3b	7615.94	0.596399	0.156069	14.5784	0.000134449	0.0328666
Alkbh5	7312.14	0.463519	0.139719	10.9955	0.00091333	0.0817295
Hgs	6864.09	0.830233	0.219824	14.2167	0.000162915	0.0344434
Clta	6413.57	0.630029	0.194309	10.4934	0.00119804	0.0905475
Mafg	6152.33	0.483887	0.144953	11.1317	0.000848659	0.0785637
Poldip3	5692.68	0.808254	0.239362	11.3665	0.000747825	0.0741303
Slitrk1	5499.55	-0.550354	0.149619	13.5108	0.000237195	0.0421695
Tox4	5247.5	0.501118	0.136718	13.4194	0.000249034	0.0428148
Psmc4	5105.85	0.724503	0.158984	20.7161	5.32655e-06	0.00554086
Rrp7a	5102.2	0.458055	0.135576	11.4031	0.000733197	0.0741303
Jpt1	5056.5	0.677317	0.204117	10.9875	0.000917308	0.0817295
Psmd4	5016.71	0.552233	0.151002	13.3552	0.00025771	0.0438247
Hecw2	4804.14	-0.691415	0.175753	15.4408	8.51311e-05	0.0247898
Nptx2	4773.6	1.61329	0.358447	20.0028	7.733e-06	0.00711663
Vps53	4703.9	0.394978	0.123159	10.278	0.00134627	0.0984221
Ubfd1	4557.13	0.689658	0.178614	14.8765	0.000114783	0.0299296
Acin1	4507.55	0.913062	0.228089	15.9594	6.47166e-05	0.0210936
Kat7	4461.47	0.766999	0.222306	11.8706	0.000570259	0.0672938
Srp68	4446.47	0.48523	0.143164	11.4757	0.000705102	0.0741303
Slc25a25	4328.08	0.619207	0.172315	12.8904	0.000330264	0.0482896
Fmnl1	4267.84	0.629666	0.152299	17.0616	3.6186e-05	0.0138081
Arpc5	4188.67	0.561832	0.173039	10.5264	0.00117681	0.0893746
Ahsa1	3976.12	0.544047	0.15854	11.7608	0.000604908	0.0690787
Srrt	3951.21	0.796916	0.192637	17.0619	3.61814e-05	0.0138081
Asap2	3934.75	0.637403	0.189604	11.2805	0.000783266	0.0756432
Mbd5	3821.53	-0.460722	0.140445	10.75	0.00104278	0.0872426
Traf3	3665.38	0.504194	0.149479	11.3644	0.000748647	0.0741303
Eef1d	3621.1	0.518722	0.138814	13.9473	0.000188008	0.0370058
Etv3	3561.96	0.942935	0.226414	17.272	3.23932e-05	0.0129947
Usp2	3543.77	-0.713073	0.220163	10.4653	0.00121639	0.0910546
Ubr1	3304.49	-0.562963	0.173214	10.5471	0.00116373	0.0889633
Pfkfb3	2929.76	0.564043	0.150275	14.0688	0.000176243	0.0358093
Hexim1	2927.11	0.623284	0.188902	10.8662	0.000979374	0.0853093
Ncoa5	2906.39	0.76415	0.178228	18.3346	1.85313e-05	0.00931011
Ptpn1	2754.15	0.709839	0.217955	10.5823	0.00114176	0.0889633
Fosb	2704.46	1.41973	0.305453	21.3965	3.73457e-06	0.00449441
Eif6	2688.51	0.666188	0.196821	11.4343	0.000720989	0.0741303
Klhl18	2519.05	0.550433	0.145046	14.3826	0.000149176	0.0338239
Mtss1	2518.95	1.09642	0.311206	12.3423	0.000442801	0.0592104
Nek9	2411.9	-0.403731	0.12534	10.3693	0.0012813	0.0950043
Gpr22	2389.74	-0.847495	0.196284	18.5834	1.62633e-05	0.00908714
Chpf2	2335.43	-0.684186	0.143942	22.5485	2.04905e-06	0.00291431
Xbp1	2278.65	0.645281	0.175605	13.4787	0.000241282	0.0424142
Zbtb17	2262.27	0.57409	0.165808	11.9686	0.000541055	0.0672938
Gfap	2207.37	1.13719	0.268609	17.8123	2.43801e-05	0.0108979
Srsf7	2080.79	0.770456	0.191402	16.163	5.81174e-05	0.0202055
Rsrp1	2049.24	0.678525	0.207852	10.6341	0.00111019	0.0889633
Fam207a	2032.07	0.529163	0.150338	12.3759	0.000434916	0.0586575
Ankrd28	2028	-0.717151	0.220416	10.561	0.00115499	0.0889633
Snx1	1991.13	0.407743	0.123466	10.9007	0.000961266	0.0849662
Nyap2	1920.81	-0.735007	0.161755	20.5976	5.66659e-06	0.00554086
Elac2	1893.74	0.691991	0.205581	11.3086	0.000771494	0.0754377
Pdia4	1883.01	0.717053	0.213162	11.2883	0.000779988	0.0756432
Mrps23	1840.22	0.765432	0.162959	22.0138	2.70699e-06	0.00352924
Omg	1810.01	-0.669888	0.197304	11.5048	0.000694165	0.0740869
Lsm11	1771.17	0.880343	0.248889	12.4687	0.000413835	0.0567934
Nop2	1758.45	0.563614	0.149893	14.1218	0.000171343	0.0357421
St3gal1	1731.06	0.735919	0.209563	12.304	0.000452001	0.0598136
Cdh20	1699.45	-0.789315	0.17713	19.8014	8.59204e-06	0.00746791
Zkscan16	1689.69	-0.67677	0.195673	11.9371	0.000550265	0.0672938
Uri1	1637.01	-0.613883	0.181815	11.3817	0.000741718	0.0741303
Farsa	1621.15	0.67008	0.159819	17.5499	2.79865e-05	0.0118338
Trib2	1595.53	0.970432	0.246504	15.4312	8.55639e-05	0.0247898
Cdh7	1591.07	-0.772571	0.202541	14.511	0.000139342	0.032984
Nova1	1576.04	-0.671085	0.184814	13.1585	0.000286224	0.0456936
Pgd	1489.67	0.819555	0.237731	11.8508	0.000576374	0.0672938
Tfdp2	1450.02	-0.585655	0.164577	12.6438	0.000376817	0.0540853
Zfp316	1437.76	-0.515666	0.151022	11.6466	0.000643186	0.0722411
Fgfr1op	1419.47	0.989186	0.227751	18.7879	1.46089e-05	0.00879063
Rapgef6	1413.76	-0.56014	0.164955	11.5156	0.000690159	0.0740869
Lyrm9	1349.85	-0.71435	0.148444	23.1174	1.52403e-06	0.00238434
Pacsin3	1339.76	0.955353	0.241962	15.5261	8.13739e-05	0.0247898
Psme4	1332.42	-0.699547	0.206826	11.4153	0.000728411	0.0741303
Eaf1	1311	0.546412	0.155221	12.3813	0.000433654	0.0586575
Spire2	1298.62	0.668051	0.184971	13.0183	0.000308466	0.0468747
Ccnk	1279.16	0.632858	0.193476	10.6826	0.00108145	0.0889633
Pqlc1	1245.64	0.948639	0.261418	13.1174	0.000292564	0.046234
Tvp23a	1217.92	-0.531491	0.164134	10.4731	0.00121124	0.0910546
Agl	1216.3	-0.516786	0.150308	11.8115	0.000588661	0.0677177
Snap29	1196.93	0.685234	0.185464	13.6292	0.000222697	0.041977
Cnnm4	1183.49	0.701579	0.187646	13.9537	0.000187365	0.0370058
Fgf14	1172.03	-0.815785	0.158214	26.5162	2.61337e-07	0.000809847
Cdkn1a	1167.27	1.60628	0.417512	14.6249	0.000131171	0.0325741
Ccdc117	1155.12	0.728604	0.201158	13.0904	0.000296811	0.0464361
Ruvbl2	1102.63	0.527907	0.160101	10.8621	0.000981507	0.0853093
Unc5b	1101.3	1.27789	0.335356	14.4133	0.000146763	0.0337663
Zmat4	1078.52	-0.780255	0.209358	13.8534	0.000197642	0.0381742
Trip10	1077.24	1.46101	0.316863	21.06	4.45127e-06	0.00497429
Plod3	1058.53	0.6508	0.169864	14.6587	0.000128842	0.0325117
Mid2	1036.09	-0.566111	0.169028	11.2053	0.000815656	0.077084
Rbmx	1032.93	-0.587422	0.180288	10.5999	0.00113095	0.0889633
Wls	1016.16	-0.734946	0.176567	17.2943	3.20143e-05	0.0129947
Gpr137c	959.012	-0.815301	0.211942	14.7552	0.000122412	0.0313956
Jmjd6	944.285	0.881648	0.17796	24.4721	7.53935e-07	0.00168504
Hspa1b	940.713	1.08766	0.314982	11.863	0.000572605	0.0672938
Rrp9	934.675	0.658826	0.168565	15.2531	9.40223e-05	0.0262675
Inhba	886.153	1.08631	0.324958	11.1154	0.000856154	0.0787914
Tns2	878.181	-1.09051	0.330214	10.8494	0.000988274	0.0854229
Ptprr	859.356	-0.570149	0.156292	13.296	0.000265972	0.0447434
Ciart	823.554	-1.27093	0.311885	16.4879	4.89606e-05	0.0174088
Fam214a	822.994	-0.80002	0.209885	14.4989	0.000140241	0.032984
Dusp4	819.934	0.972982	0.292962	10.9832	0.000919424	0.0817295
Ccdc115	790.048	0.9947	0.301075	10.8718	0.000976371	0.0853093
Cdr2	787.641	0.783124	0.221499	12.4713	0.000413256	0.0567934
Tcta	779.529	-0.676536	0.17874	14.3055	0.000155414	0.034266
Siah3	761.621	1.3583	0.329546	16.8471	4.05142e-05	0.0150915
Zbtb40	757.807	0.884089	0.259588	11.5596	0.000673993	0.0737386
Nfya	748.563	0.573023	0.161826	12.5284	0.000400815	0.0559888
Rpl14-ps1	745.677	0.645749	0.178707	13.0427	0.000304462	0.0468747
Blnk	727.082	1.3537	0.366313	13.5486	0.000232466	0.0419964
Gtse1	721.319	2.89797	0.641482	19.6548	9.27707e-06	0.00763893
Ngdn	719.244	0.868107	0.17749	23.8677	1.03188e-06	0.00201798
Srgap1	716.583	0.71995	0.221244	10.5707	0.00114893	0.0889633
Mcm7	713.981	1.45433	0.338642	18.2827	1.90427e-05	0.00931011
Sox11	703.366	0.942092	0.21451	19.231	1.15817e-05	0.00823616
Usp3	684.603	-0.68072	0.201919	11.3448	0.000756603	0.0744469
Nr4a2	675.558	1.65672	0.389057	17.913	2.3124e-05	0.0106405
Pik3ip1	674.943	-0.889076	0.235238	14.2445	0.000160525	0.0344029
Maml3	671.46	0.893648	0.258843	11.876	0.000568631	0.0672938
Jrk	650.723	-0.798902	0.195193	16.7138	4.34635e-05	0.0158137
Ppp1r13l	590.503	1.42751	0.386095	13.5499	0.000232308	0.0419964
Sdf2l1	589.585	1.14628	0.310123	13.5838	0.000228151	0.0419964
Cep83os	586.44	-0.900857	0.225004	15.992	6.36122e-05	0.0210936
Pex3	580.416	-0.660379	0.189405	12.1385	0.000493928	0.0638637
Fam135a	568.756	-0.894855	0.22994	15.0945	0.000102263	0.0275845
Armc7	544.164	0.844685	0.238363	12.529	0.00040068	0.0559888
Dcx	534.882	-0.982402	0.284567	11.8726	0.000569649	0.0672938
Fam13a	522.975	-0.835536	0.222454	14.074	0.000175754	0.0358093
Banp	518.081	1.17599	0.310701	14.2482	0.000160212	0.0344029
Slc35g2	491.162	-0.740835	0.218292	11.4996	0.000696118	0.0740869
Arhgef10	482.065	-1.30829	0.250855	27.0307	2.00245e-07	0.000783209
Cyp4x1	466.572	-1.10245	0.261139	17.7359	2.53794e-05	0.0110295
Hspa1a	461.253	0.942752	0.276779	11.5683	0.000670859	0.0737386
Hmces	447.508	0.695891	0.199169	12.19	0.000480458	0.0626397
Zkscan2	447.172	-0.772389	0.21188	13.2698	0.000269709	0.0448894
Fbxl4	437.214	-0.850679	0.215209	15.5966	7.83941e-05	0.0245295
Mcm3	436.437	2.02645	0.41373	23.5967	1.18793e-06	0.00206501
Prr16	419.031	-0.792747	0.241664	10.7367	0.00105033	0.0874062
Nfil3	403.889	1.53258	0.390215	15.2778	9.27998e-05	0.0262675
Rpl13a	376.813	0.768164	0.202944	14.3043	0.000155506	0.034266
Polr2d	370.848	0.810051	0.248539	10.6065	0.0011269	0.0889633
Zfp810	364.617	-0.915735	0.266139	11.8146	0.00058767	0.0677177
Cdk2ap2	362.719	1.70801	0.401065	17.9224	2.30095e-05	0.0106405
Haus8	359.554	1.50879	0.293931	26.1828	3.10584e-07	0.000809847
Krt77	358.913	-1.08318	0.319706	11.4242	0.000724928	0.0741303
Zfp941	351.79	-1.21106	0.30141	16.0687	6.10838e-05	0.0207751
Brip1os	337.978	-1.0688	0.271552	15.4393	8.51978e-05	0.0247898
Klf15	333.582	-1.06391	0.294966	12.9577	0.000318609	0.0470249
Uvssa	309.531	-1.04582	0.28243	13.6633	0.000218682	0.0417229
Lrrcc1	276.435	-1.51571	0.289018	27.3222	1.72223e-07	0.000783209
Hk2	273.806	1.56268	0.289472	28.9641	7.37322e-08	0.000783209
Bace2	261.048	-1.41674	0.327168	18.6332	1.58437e-05	0.00908714
Triqk	256.406	-0.885681	0.256862	11.8744	0.000569121	0.0672938
Myadml2	256.16	-0.808194	0.236847	11.624	0.00065107	0.0722411
Tmem241	254.12	-0.986808	0.29708	11.0015	0.000910376	0.0817295
Retsat	244.77	-0.833567	0.245174	11.5449	0.000679344	0.0738079
Nfkbil1	243.054	1.21697	0.372681	10.6078	0.00112611	0.0889633
Mtmr10	225.4	-1.05452	0.294346	12.8022	0.000346216	0.0501532
Dleu7	224.446	-0.975627	0.300131	10.5439	0.00116571	0.0889633
Rbm11	212.586	-0.98583	0.293694	11.2341	0.000803073	0.0770803
Irf7	205.778	2.01415	0.607341	10.8109	0.00100906	0.086266
1700047I17Rik2	163.153	1.86049	0.567996	10.5814	0.00114233	0.0889633
Sfxn4	156.275	-1.19795	0.37206	10.3242	0.00131296	0.0968931
Fcgr3	152.727	1.44457	0.378336	14.4853	0.000141255	0.032984
Samd11	146.946	1.55938	0.44907	11.9779	0.000538339	0.0672938
Rgs10	141.297	1.13833	0.348982	10.6065	0.0011269	0.0889633
Angptl2	141.249	-1.6927	0.463676	13.2115	0.000278243	0.045054
R74862	137.779	-1.14054	0.334161	11.6321	0.000648242	0.0722411
Pkd1l3	123.725	1.81215	0.518494	12.1063	0.000502507	0.0643983
Acp7	117.074	-1.1084	0.340744	10.559	0.00115626	0.0889633
Pcsk9	112.969	-1.61947	0.482197	11.2006	0.000817692	0.077084
Sphk1	108.389	1.39733	0.417617	11.1621	0.000834856	0.077746
Stac	105.239	2.11722	0.492689	18.2842	1.90277e-05	0.00931011
Aurka	101.647	1.96133	0.536647	13.2112	0.000278274	0.045054
Col16a1	98.6903	-1.10829	0.345395	10.2841	0.00134178	0.0984221
C7	92.8925	-1.33582	0.394054	11.4488	0.000715405	0.0741303
Kifc1	90.485	2.07549	0.395085	27.5074	1.56494e-07	0.000783209
Mthfsl	90.1061	-1.45241	0.402192	12.9994	0.000311599	0.0468747
Fdps	89.3382	2.75514	0.781727	12.0923	0.000506296	0.0643983
Fam83d	84.0433	2.72549	0.740297	13.2041	0.000279338	0.045054
Clec1a	59.874	-2.52254	0.644673	15.0328	0.000105659	0.0280174
Tll2	56.908	1.53737	0.471875	10.5913	0.0011362	0.0889633
Abca4	48.3022	-1.72627	0.478712	13.0103	0.000309784	0.0468747
Asf1b	46.0582	2.41367	0.730465	10.8251	0.00100135	0.0860775
Ltb4r2	44.2219	-1.97562	0.583534	11.3924	0.000737457	0.0741303
Oas1b	43.3744	2.91137	0.808464	12.9718	0.000316216	0.0470249
Ubap1l	26.9603	2.41115	0.712257	11.4158	0.000728233	0.0741303
Siglecf	21.6452	-3.83328	1.10552	11.6619	0.000637917	0.0722411
Fut2	20.7018	-2.97949	0.883644	11.1951	0.000820152	0.077084
C4a	17.4273	3.22908	0.985482	10.6207	0.00111827	0.0889633
Spem1	16.5352	7.04525	1.69596	19.0001	1.30711e-05	0.00856554
Oas3	13.8232	3.65185	1.03663	12.2918	0.000454958	0.0598136
Clspn	11.1516	-3.90156	1.18201	10.7512	0.00104213	0.0872426
Bhlha15	9.58733	-6.32385	1.68584	15.1579	9.88813e-05	0.0271403
Tafa3	8.10049	-4.20309	1.28319	10.7704	0.00103133	0.0872175
Phlda2	7.73011	7.98075	2.32532	11.189	0.000822821	0.077084
Krt23	7.51145	-6.80362	2.10036	10.4025	0.00125845	0.0937547
Pik3c2g	6.44665	-5.4768	1.61554	11.8805	0.000567233	0.0672938
Pde6c	6.10129	-6.70026	1.81974	13.9351	0.000189227	0.0370058
Bpifb3	4.55244	11.2442	3.01967	12.6248	0.000380672	0.0541419
Tmigd1	3.78505	-7.32613	2.27454	10.6177	0.00112013	0.0889633
Galnt5	3.01462	-7.87476	2.45576	10.6519	0.00109961	0.0889633
