# Supplementary material for: Prelimbic cortex to ventral tegmental area projection regulates early social isolation stress-potentiated heroin seeking in mice
Source: Nat Commun. 2025 Oct 29;16:9541. doi: 10.1038/s41467-025-64585-7 (PMC12572406; doi:10.1038/s41467-025-64585-7)
Supplement: Supplementary file 9 — Supplementary Data 7 [file 41467_2025_64585_MOESM9_ESM.xlsx]

## Sheet: top 40 ranke gene string_intera
Supplementary Data 7: String interaction score from String Enrichment analysis using the top 40 DEGs from the DEG-iner list
#node1	node2	node1_string_id	node2_string_id	neighborhood_on_chromosome	gene_fusion	phylogenetic_cooccurrence	homology	coexpression	experimentally_determined_interaction	database_annotated	automated_textmining	combined_score
Mcm3	Mcm7	10090.ENSMUSP00000059192	10090.ENSMUSP00000000505	0	0	0.24	0.777	0.975	0.974	0.922	0.912	0.999
Asf1b	Mcm7	10090.ENSMUSP00000005607	10090.ENSMUSP00000000505	0	0	0	0	0.886	0.314	0	0.526	0.959
Asf1b	Mcm3	10090.ENSMUSP00000005607	10090.ENSMUSP00000059192	0	0	0	0	0.884	0.241	0	0.343	0.937
Clspn	Mcm3	10090.ENSMUSP00000045344	10090.ENSMUSP00000059192	0	0	0	0	0.696	0	0.6	0.395	0.92
Aurka	Kifc1	10090.ENSMUSP00000028997	10090.ENSMUSP00000134572	0	0	0	0	0.707	0.153	0.241	0.495	0.892
Clspn	Mcm7	10090.ENSMUSP00000045344	10090.ENSMUSP00000000505	0	0	0	0	0.524	0	0.6	0.434	0.883
Aurka	Gtse1	10090.ENSMUSP00000028997	10090.ENSMUSP00000128759	0	0	0	0	0.818	0	0	0.271	0.861
Aurka	Mcm7	10090.ENSMUSP00000028997	10090.ENSMUSP00000000505	0	0	0	0	0.782	0	0	0.356	0.854
Cdkn1a	Gtse1	10090.ENSMUSP00000023829	10090.ENSMUSP00000128759	0	0	0	0	0.067	0	0.8	0.253	0.848
Asf1b	Aurka	10090.ENSMUSP00000005607	10090.ENSMUSP00000028997	0	0	0	0	0.822	0	0	0.145	0.842
Aurka	Mcm3	10090.ENSMUSP00000028997	10090.ENSMUSP00000059192	0	0	0	0	0.735	0	0	0.329	0.814
Aurka	Clspn	10090.ENSMUSP00000028997	10090.ENSMUSP00000045344	0	0	0	0	0.603	0	0	0.44	0.768
Aurka	Fam83d	10090.ENSMUSP00000028997	10090.ENSMUSP00000029183	0	0	0	0	0.678	0	0	0.288	0.761
Gtse1	Kifc1	10090.ENSMUSP00000128759	10090.ENSMUSP00000134572	0	0	0	0	0.672	0	0	0.275	0.752
Asf1b	Clspn	10090.ENSMUSP00000005607	10090.ENSMUSP00000045344	0	0	0	0	0.704	0	0	0.159	0.741
Fosb	Nr4a2	10090.ENSMUSP00000003640	10090.ENSMUSP00000028166	0	0	0	0	0.427	0	0	0.514	0.71
Kifc1	Mcm3	10090.ENSMUSP00000134572	10090.ENSMUSP00000059192	0	0	0	0	0.685	0.058	0	0.099	0.709
Kifc1	Mcm7	10090.ENSMUSP00000134572	10090.ENSMUSP00000000505	0	0	0	0	0.67	0.058	0	0.109	0.699
Clspn	Kifc1	10090.ENSMUSP00000045344	10090.ENSMUSP00000134572	0	0	0	0	0.607	0	0	0.067	0.618
Asf1b	Fam83d	10090.ENSMUSP00000005607	10090.ENSMUSP00000029183	0	0	0	0	0.613	0	0	0	0.613
Gtse1	Mcm3	10090.ENSMUSP00000128759	10090.ENSMUSP00000059192	0	0	0	0	0.431	0	0	0.23	0.543
Fdps	Mcm7	10090.ENSMUSP00000080531	10090.ENSMUSP00000000505	0	0	0	0	0.067	0	0	0.523	0.536
Asf1b	Gtse1	10090.ENSMUSP00000005607	10090.ENSMUSP00000128759	0	0	0	0	0.472	0	0	0.148	0.531
Clspn	Gtse1	10090.ENSMUSP00000045344	10090.ENSMUSP00000128759	0	0	0	0	0.424	0	0	0.204	0.522
Bace2	Hk2	10090.ENSMUSP00000043918	10090.ENSMUSP00000000642	0	0	0	0	0.063	0	0	0.509	0.52
Asf1b	Kifc1	10090.ENSMUSP00000005607	10090.ENSMUSP00000134572	0	0	0	0	0.504	0	0	0	0.504
Aurka	Cdkn1a	10090.ENSMUSP00000028997	10090.ENSMUSP00000023829	0	0	0	0	0.052	0.144	0	0.435	0.501
Gtse1	Mcm7	10090.ENSMUSP00000128759	10090.ENSMUSP00000000505	0	0	0	0	0.37	0	0	0.222	0.489
Cdkn1a	Mcm7	10090.ENSMUSP00000023829	10090.ENSMUSP00000000505	0	0	0	0	0.063	0.13	0	0.373	0.444
Fam83d	Gtse1	10090.ENSMUSP00000029183	10090.ENSMUSP00000128759	0	0	0	0	0.412	0	0	0.055	0.42
Fosb	Nfil3	10090.ENSMUSP00000003640	10090.ENSMUSP00000065363	0	0	0	0	0	0.141	0.244	0.178	0.419
Fam83d	Kifc1	10090.ENSMUSP00000029183	10090.ENSMUSP00000134572	0	0	0	0	0.267	0.046	0	0.214	0.403
