# Supplementary material for: Prelimbic cortex to ventral tegmental area projection regulates early social isolation stress-potentiated heroin seeking in mice
Source: Nat Commun. 2025 Oct 29;16:9541. doi: 10.1038/s41467-025-64585-7 (PMC12572406; doi:10.1038/s41467-025-64585-7)
Supplement: Supplementary file 12 — Source data [file 41467_2025_64585_MOESM12_ESM.xlsx]

## Sheet: Fig1B
Fig. 1B Infusions
Day		GH-SAL									ESI-SAL									GH-HER									ESI-HER
		Mouse1	Mouse2	Mouse3	Mouse4	Mouse5	Mouse6	Mouse7	Mouse8		Mouse1	Mouse2	Mouse3	Mouse4	Mouse5	Mouse6	Mouse7	Mouse8		Mouse1	Mouse2	Mouse3	Mouse4	Mouse5	Mouse6	Mouse7	Mouse8		Mouse1	Mouse2	Mouse3	Mouse4	Mouse5	Mouse6	Mouse7	Mouse8
1		8	8	5	3	2	10	3	7		9	3	6	6	3	9	9	4		9	10	8	8	10	12	9	10		5	8	5	5	4	10	9	10
2		5	5	2	1	5	3	2	4		4	0	4	0	1	4	7	5		8	8	6	7	11	10	9	8		8	8	6	7	5	10	10	9
3		3	3	2	1	12	24	22	9		0	1	3	2	1	14	15	21		7	6	7	8	6	7	7	6		6	6	5	6	5	12	11	11
4		2	3	5	1	4	29	15	2		0	0	0	1	0	13	18	20		16	8	8	8	5	9	6	5		8	7	9	7	8	12	17	11
5		1	4	12	1	10	0	26	7		1	2	2	1	0	9	11	26		22	10	11	15	9	29	23	17		9	8	9	8	9	14	19	10
6		0	6	8	0	16	8	4	4		2	2	2	1	0	3	5	3		15	11	10	14	16	42	19	28		15	11	15	13	12	22	20	21
7		2	9	3	3	2	2	5	0		0	7	9	0	0	4	1	8		22	20	19	20	12	47	15	15		17	15	16	16	15	21	16	20
8		1	9	18	1	8	9	2	3		0	0	0	0	0	3	7	13		21	19	20	21	15	25	19	18		20	19	18	18	19	20	18	23
9		5	21	4	2	0	8	2	3		1	3	3	2	0	6	7	7		20	22	18	24	15	27	20	19		21	19	20	19	21	19	21	25
10		5	5	3	0	2	5	5	2		0	1	0	1	1	3	5	8		22	20	21	23	14	24	21	18		21	20	21	19	22	18	19	23

## Sheet: Fig1D
Fig. 1D sAP Frequency (Hz)
	GH-SAL	ESI-SAL	GH-HER	ESI-HER
	2.81111	1.38889	0.733333	0.344444
	0.611111	0.722222	2.04444	0.533333
	1.07778	1.21111	1.03333	0.9
	1.63333	1.45556	0.666667	0.477778
	1.18889	1.96667	0.6	0.822222
	2.21111	0.711111	0.733333	0.844444
	1.08889	2.34444	0.733333	0.544444
	1.33333	0.777778	0.588889	0.622222
	1.43333	1.11111	1.24444	0.611111
	2.84444	1.1	0.666667	0.622222
	1.33333	1.88889	1.7	0.4
	1.68889	0.866667	1.78333	0.555556
	1.56667	1.03333	1.93333
	1.77778	0.955556	1.71667
	2.1	0.766667
	2.21111	1.64444
	1.32222	0.744444
	1.93333

## Sheet: Fig1E
Fig. 1E Spike numbers
Injected current		GH-SAL																					ESI-SAL																					GH-HER
0		2	3	3	6	2	2	2	1	3	2	1	2	1	2	2	1	2	1	2	1		0	3	0	0	0	4	1	3	0	1	1	1	0	2	1	1	1	1	1	2		3	2	2	2	1	2
20		8	5	7	12	6	5	5	6	6	6	2	9	6	5	5	6	4	5	7	5		6	9	4	6	6	8	5	5	5	7	5	4	0	6	6	5	3	7	7	7		12	8	4	3	5	5
40		10	7	8	10	9	7	8	10	8	8	5	13	9	8	8	9	6	7	10	8		10	11	7	8	8	11	8	8	9	9	7	7	4	9	8	10	5	10	12	10		16	11	7	6	9	8
60		15	8	13	18	12	10	9	13	10	10	7	18	11	11	11	12	8	9	12	10		11	13	8	11	9	15	9	9	11	11	9	8	6	12	10	11	6	14	17	11		19	13	8	9	12	10
80		18	11	15	21	14	11	10	16	12	11	8	21	12	13	12	14	10	11	14	11		13	13	10	12	11	18	10	11	13	12	10	10	9	14	12	12	7	15	21	12		23	14	10	10	14	12
100		17	11	20	21	15	12	11	18	14	12	9	22	13	15	14	16	11	13	15	12		14	14	12	14	11	20	11	12	14	13	11	11	9	16	12	15	7	15	23	12		23	14	10	13	16	14
120		22	12	20	20	16	14	12	20	15	12	9	23	14	17	16	18	12	14	16	13		14	15	13	15	12	23	12	13	15	14	12	12	11	18	12	14	8	15	25	13		26	14	11	14	19	16
140		26	13	20	22	17	15	12	21	15	13	9	25	15	17	16	20	13	15	16	13		15	14	14	16	13	25	12	14	16	14	12	13	12	19	12	14	8	16	24	12		27	12	12	15	19	16
160		27	14	20	21	17	17	13	22	16	14	9	26	15	19	17	21	14	16	16	14		16	15	15	17	13	28	13	14	17	15	13	13	13	20	13	14	9	16	24	12		28	12	12	18	21	18
180		27	14	21	22	19	17	13	23	16	13	10	25	16	20	18	20	15	16	16	14		16	14	15	17	14	30	13	15	18	15	13	13	13	21	13	13	9	16	23	12		27	12	13	18	22	18
200		28	15	21	22	19	18	13	24	17	14	8	28	16	21	19	20	15	17	16	14		16	13	16	18	14	32	13	16	18	15	14	13	14	23	13	13	9	16	24	12		29	12	13	18	23	19
[truncated: 26 more columns]

## Sheet: Fig1F
Fig. 1F sEPSC Frequency (Hz)
	GH-SAL	ESI-SAL	GH-HER	ESI-HER
	13.7415	4.75238	11.532	5.57
	15.8677	10.8103	7.374	6.039
	11.0716	9.05151	8.127	2.02973
	10.8607	3.11814	6.49	2.15491
	8.75401	10.0033	8.911	2.28658
	10.9232	11.4332	6.992	8.256
	14.0366	6.09327	10.285	8.866
	9.80752	2.90869	11.131	8.439
	11.1588	10.4235	12.364	9.34
	11.99	10.3033	7.489	7.334
	10.05	3.94108	11.413	4.511
	11.2	3.00068	5.34495	7.371
	11.1	4.65174	8.1913	7.192
	11.9994	8.61505	5.84	3.502
	10.1674	3.49863	4.42325	2.9418
	8.49005			7.361
	9.8553			6.459
	7.00796

## Sheet: Fig1G
Fig. 1G sEPSC Frequency Cumulative probability
Cumulative probability	GH-SAL	ESI-SAL	GH-HER	ESI-HER
0.01	0.008491	0.011873	0.00654	0.009786
0.02	0.015127	0.018727	0.01158	0.016314
0.03	0.018055	0.021945	0.01804	0.020886
0.04	0.020273	0.023273	0.0188	0.023443
0.05	0.022309	0.025364	0.02014	0.0257
0.06	0.023727	0.028709	0.02256	0.027514
0.07	0.0248	0.031564	0.0251	0.029529
0.08	0.025418	0.033545	0.0268	0.031043
0.09	0.026418	0.035873	0.02854	0.033443
0.1	0.027127	0.037745	0.02996	0.035729
0.11	0.027818	0.038855	0.03106	0.036929
0.12	0.028436	0.041727	0.03284	0.038714
0.13	0.029382	0.046145	0.03362	0.040586
0.14	0.030218	0.047927	0.03516	0.042
0.15	0.031055	0.050291	0.0361	0.044114
0.16	0.031582	0.052891	0.03712	0.045829
0.17	0.032164	0.054618	0.03826	0.047957
0.18	0.032891	0.056964	0.04006	0.050657
0.19	0.033655	0.059582	0.0419	0.052557
0.2	0.034255	0.062145	0.04324	0.054771
0.21	0.034927	0.063964	0.04426	0.056714
0.22	0.035455	0.065691	0.04648	0.058986
0.23	0.036673	0.067964	0.04734	0.060957
0.24	0.038018	0.071291	0.04876	0.062514
0.25	0.038709	0.073109	0.05032	0.0646
0.26	0.0396	0.075727	0.0516	0.066886
0.27	0.040582	0.077836	0.05234	0.068386
0.28	0.041709	0.0808	0.05396	0.070371
0.29	0.042473	0.083473	0.05554	0.072971
0.3	0.0432	0.085091	0.05692	0.075157
0.31	0.0444	0.087145	0.0583	0.078243
0.32	0.045545	0.089182	0.0592	0.079629
0.33	0.046073	0.091636	0.06062	0.083014
0.34	0.0468	0.093345	0.06208	0.086143
0.35	0.047891	0.095709	0.06532	0.088414
0.36	0.0486	0.098473	0.06668	0.092543
0.37	0.049564	0.100527	0.06844	0.094657
0.38	0.050818	0.103345	0.06992	0.097629
0.39	0.0518	0.105236	0.07224	0.101971
0.4	0.052782	0.1082	0.0736	0.1051
0.41	0.054109	0.112345	0.07698	0.107986
0.42	0.054964	0.116	0.0781	0.111843
0.43	0.055873	0.118855	0.07968	0.117957
0.44	0.057127	0.119855	0.08174	0.122957
0.45	0.059109	0.127018	0.08338	0.126143
0.46	0.060545	0.130436	0.08522	0.128429
0.47	0.061982	0.133564	0.08718	0.1324
0.48	0.064164	0.137673	0.08898	0.134743
0.49	0.065055	0.141	0.09048	0.138886
0.5	0.066255	0.144309	0.09276	0.1421
0.51	0.067909	0.148	0.09462	0.148857
0.52	0.070327	0.152182	0.09606	0.155043
0.53	0.071764	0.155873	0.09766	0.157886
0.54	0.073309	0.160964	0.09834	0.163614
0.55	0.074873	0.165182	0.0998	0.167
0.56	0.076473	0.169582	0.10134	0.170743
0.57	0.077909	0.172545	0.10244	0.175443
0.58	0.079055	0.175873	0.10504	0.181829
0.59	0.079836	0.181127	0.10906	0.187943
0.6	0.081727	0.184855	0.11242	0.192371
0.61	0.083255	0.187873	0.11616	0.197571
0.62	0.084455	0.194582	0.11928	0.203657
0.63	0.085709	0.199018	0.12154	0.210514
0.64	0.088055	0.202709	0.12456	0.216429
0.65	0.0906	0.205818	0.12784	0.221529
0.66	0.092036	0.213291	0.13092	0.228714
0.67	0.094127	0.217891	0.13408	0.233743
0.68	0.096255	0.221036	0.13696	0.241743
0.69	0.099855	0.228455	0.14082	0.251143
0.7	0.101727	0.235745	0.14398	0.260229
0.71	0.103309	0.241018	0.14638	0.267157
0.72	0.105055	0.252891	0.14888	0.278686
0.73	0.107455	0.259909	0.15186	0.290386
0.74	0.1086	0.263655	0.1567	0.297471
0.75	0.110418	0.276018	0.15926	0.307886
0.76	0.113109	0.284818	0.16346	0.323829
0.77	0.115073	0.292764	0.16802	0.331157
0.78	0.117673	0.299345	0.1728	0.349771
0.79	0.120309	0.311055	0.17796	0.362886
0.8	0.127945	0.327473	0.18192	0.376043
0.81	0.1338	0.338018	0.18778	0.388229
0.82	0.135491	0.349364	0.19472	0.414457
0.83	0.141055	0.359273	0.2005	0.438371
0.84	0.145509	0.367255	0.20604	0.452071
0.85	0.150527	0.377673	0.21138	0.470471
0.86	0.154818	0.394964	0.22252	0.487486
0.87	0.158964	0.410091	0.22688	0.509271
0.88	0.163855	0.431582	0.23398	0.530986
0.89	0.170964	0.446418	0.24122	0.5605
0.9	0.176964	0.457891	0.24734	0.584257
0.91	0.181509	0.480909	0.2635	0.614129
0.92	0.188455	0.503364	0.27298	0.636157
0.93	0.196345	0.524109	0.29226	0.6803
0.94	0.201818	0.580382	0.3017	0.717857
0.95	0.212309	0.608618	0.31652	0.749557
0.96	0.223291	0.657382	0.33544	0.793086
0.97	0.237091	0.718218	0.35554	0.888586
0.98	0.247691	0.781964	0.42324	0.990757
0.99	0.280618	0.893145	0.50146	1.2131
1	0.340836	1.08638	0.69248	1.71089

## Sheet: Fig1H
Fig. 1H sEPSC Amplitude (pA)
	GH-SAL	ESI-SAL	GH-HER	ESI-HER
	19.856	19.5109	18.7625	17.0877
	24.068	18.9209	20.0794	21.3542
	17.6779	17.6689	19.1376	19.0597
	19.0809	21.8416	21.8587	17.4947
	20.3284	18.1924	24.2349	19.1577
	19.4885	18.141	19.0189	16.692
	18.3313	20.1853	22.9664	23.0408
	21.35	18.8264	20.5305	21.1433
	17.2732	15.7976	23.589	21.8168
	17.2782	18.4909	19.412	19.6956
	19.6792	18.0592	17.9905	22.7618
	18.431	17.3458	18.9932	20.6165
	18.1482	23.3975	24.081	22.5805
	24.7117	23.8186	20.2619	21.695
	21.0359	17.1188	19.3655	26.3336
	21.4421			17.3652
	20.921			19.8634
	20.9797

## Sheet: Fig2D
Fig. 2D Infusions
Day		GH HER Veh (Gq)																GH HER C21 (Gq)																	ESI HER Veh
		Mouse1	Mouse2	Mouse3	Mouse4	Mouse5	Mouse6	Mouse7	Mouse8	Mouse9	Mouse10	Mouse11	Mouse12	Mouse13	Mouse14	Mouse15		Mouse1	Mouse2	Mouse3	Mouse4	Mouse5	Mouse6	Mouse7	Mouse8	Mouse9	Mouse10	Mouse11	Mouse12	Mouse13	Mouse14	Mouse15	Mouse16		Mouse1	Mouse2	Mouse3	Mouse4	Mouse5	Mouse6	Mouse7	Mouse8	Mouse9	Mouse10	Mouse11	Mouse12	Mouse13	Mouse14
1		8	5	9	5	6	7	7	8	7	9	5	5	5	4	17		7	5	5	8	14	8	9	7	7	4	5	5	5	9	4	19		12	13	15	11	10	4	5	19	3	16	13	5	4	5
2		5	6	5	7	8	7	6	7	7	8	5	5	5	4	6		7	6	6	5	12	6	5	6	5	4	4	5	6	7	6	10		7	9	12	16	9	5	5	18	4	7	17	5	5	4
3		7	6	5	5	7	7	7	9	7	6	4	5	2	6	8		7	6	6	5	12	9	5	5	5	4	4	4	6	8	7	11		4	7	8	12	9	8	8	5	3	3	11	2	6	2
4		8	9	7	5	9	11	9	11	9	9	7	5	5	8	14		13	8	9	8	8	7	7	10	7	5	20	4	7	7	7	15		8	20	16	11	11	5	6	13	7	5	12	6	6	6
5		10	10	7	6	9	10	9	10	9	11	9	3	6	10	10		18	10	11	7	12	12	9	10	9	1	19	1	11	9	13	14		9	5	11	18	11	9	6	11	12	12	17	9	10	9
6		16	14	10	7	12	13	13	17	13	11	10	8	10	20	43		17	16	16	5	13	17	10	12	12	8	14	10	10	9	10	16		11	15	14	13	15	17	6	15	12	9	21	10	9	12
7		16	15	6	10	12	12	13	17	12	13	5	5	12	26	16		19	15	17	12	15	15	13	15	13	2	16	3	13	19	14	17		9	8	11	7	21	16	8	16	15	17	29	10	16	15
8		18	16	9	8	16	17	17	17	16	21	12	11	12	32	18		20	16	17	9	18	19	16	17	16	11	15	19	13	19	18	35		9	10	10	8	18	19	10	17	16	15	22	15	15	23
9		20	17	15	12	17	19	21	20	19	22	11	19	17	29	42		22	18	18	13	20	19	17	18	19	10	13	11	15	20	18	36		9	11	13	11	20	18	16	22	17	18	23	17	17	23
10		21	19	22	10	18	20	20	21	19	18	14	14	19	24	30		22	20	18	18	19	21	20	18	21	14	15	13	17	22	19	13		6	7	19	10	20	19	17	22	18	17	23	18	17	22
[truncated: 21 more columns]

## Sheet: Fig2E
Fig. 2E Total active responses
	GH-Veh	GH-C21	ESI-Veh	ESI-C21
	18	25	38	6
	18	17	36	38
	22	17	36	11
	22	12	46	28
	35	12	39	22
	18	9	55	28
	24	12	46	7
	32	9	66	8
	50	9	53	14
	34	3	40	29
	47	24	63	8
	35	28		8
		3		13
				6
				28
				6
				22
				13

## Sheet: Fig2F
Fig. 2F Total inactive responses
	GH-Veh	GH-C21	ESI-Veh	ESI-C21
	3	3	0	0
	4	0	3	2
	2	0	3	0
	11	1	0	0
	3	0	4	0
	3	0	4	1
	3	0	9	2
	4	0	2	3
	0	0	2	5
	7	0	4	0
	4	0	0	0
	1	4		0
		1		3
				0
				0
				0
				0
				2

## Sheet: Fig2G
Fig. 2G Locomotion
	GH-Veh	GH-C21	ESI-Veh	ESI-C21
	160	185	197	266
	210	175	184	310
	155	140	207	252
	170	155	239	267
	146	204	124	185
	172	210	221	300
	277	190	190	242
	225	245	250	175
	226	240	144	262
	220	223	270	215
	245	250	305	165
	257	164		111
		228		145
				154
				159
				238
				306
				228

[truncated: 72 more sheets: Fig2H, Fig2I, Fig2J, Fig3C, Fig3D, Fig3E, Fig3F, Fig3G, Fig4K, Fig5C, Fig5D, Fig5E, Fig5G, Fig6E, Fig6F, Fig6I, Fig7C, Fig7E, Fig7G, Fig7H …]
